# Supplementary material for: Coral cover and species responses to heat exposure vary across contemporary Western Atlantic reefs
Source: Sci Rep. 2025 Nov 27;16:45. doi: 10.1038/s41598-025-28828-3 (PMC12764933; doi:10.1038/s41598-025-28828-3)
Supplement: Supplementary file 1 — Supplementary Information 1. [file 41598_2025_28828_MOESM1_ESM.csv]

Time	Scenario	maxDHW_projected	percCover	percCover_up	percCoverD_low	Location
2024	SSP2_4.5	0	56.2803125	56.2803125	56.2803125	East & West FGB
2025	SSP2_4.5	0	56.2803125	56.2803125	56.2803125	East & West FGB
2026	SSP2_4.5	0.869598329	56.12370045	56.22158298	56.02581792	East & West FGB
2027	SSP2_4.5	0.869598329	55.96752421	56.16291475	55.77247414	East & West FGB
2028	SSP2_4.5	0	55.96752421	56.16291475	55.77247414	East & West FGB
2029	SSP2_4.5	0	55.96752421	56.16291475	55.77247414	East & West FGB
2030	SSP2_4.5	0.43479836	55.88965353	56.1336113	55.64637528	East & West FGB
2031	SSP2_4.5	0	55.88965353	56.1336113	55.64637528	East & West FGB
2032	SSP2_4.5	0	55.88965353	56.1336113	55.64637528	East & West FGB
2033	SSP2_4.5	1.304396629	55.65636624	56.0457467	55.26893357	East & West FGB
2034	SSP2_4.5	0	55.65636624	56.0457467	55.26893357	East & West FGB
2035	SSP2_4.5	0	55.65636624	56.0457467	55.26893357	East & West FGB
2036	SSP2_4.5	1.739196777	55.34661465	55.92877721	54.7690911	East & West FGB
2037	SSP2_4.5	3.913196802	54.65355162	55.66614483	53.6546155	East & West FGB
2038	SSP2_4.5	3.913196802	53.96916729	55.40474573	52.56281793	East & West FGB
2039	SSP2_4.5	2.608796835	53.5186246	55.23129806	51.84976423	East & West FGB
2040	SSP2_4.5	0.43479836	53.4441612	55.20248069	51.73253443	East & West FGB
2041	SSP2_4.5	0.869598329	53.29544135	55.14487591	51.49860449	East & West FGB
2042	SSP2_4.5	1.304396629	53.07298249	55.05855896	51.14929654	East & West FGB
2043	SSP2_4.5	2.173996687	52.70376493	54.91492241	50.57106485	East & West FGB
2044	SSP2_4.5	0.43479836	52.6304353	54.88627011	50.45672613	East & West FGB
2045	SSP2_4.5	1.739196658	52.33752433	54.77172049	50.00040445	East & West FGB
2046	SSP2_4.5	1.739196658	52.04624354	54.65740994	49.54820966	East & West FGB
2047	SSP2_4.5	0.86959672	51.90141396	54.60037405	49.32415747	East & West FGB
2048	SSP2_4.5	3.478396654	51.32370611	54.37246794	48.43199875	East & West FGB
2049	SSP2_4.5	4.347996712	50.60960913	54.08877437	47.33697146	East & West FGB
2050	SSP2_4.5	3.043596506	50.1166964	53.89122508	46.58778332	East & West FGB
2051	SSP2_4.5	3.478396654	49.558854	53.66627901	45.74511922	East & West FGB
2052	SSP2_4.5	2.608796835	49.14512926	53.49827371	45.12455266	East & West FGB
2053	SSP2_4.5	4.347996712	48.4613441	53.21914133	44.10430535	East & West FGB
2054	SSP2_4.5	2.608796835	48.05678154	53.05253582	43.50599765	East & West FGB
2055	SSP2_4.5	4.782796383	47.32127498	52.74804844	42.42397995	East & West FGB
2056	SSP2_4.5	2.608796835	46.92622988	52.58291771	41.84846711	East & West FGB
2057	SSP2_4.5	6.087196827	46.01215245	52.19881863	40.52381986	East & West FGB
2058	SSP2_4.5	4.782796383	45.30793883	51.89923104	39.51597053	East & West FGB
2059	SSP2_4.5	4.347996712	44.67754277	51.62844182	38.62253092	East & West FGB
2060	SSP2_4.5	4.782796383	43.99375528	51.33212783	37.66196767	East & West FGB
2061	SSP2_4.5	5.2175951	43.25922215	51.01073152	36.6401422	East & West FGB
2062	SSP2_4.5	6.956796646	42.2961962	50.58488598	35.31467251	East & West FGB
2063	SSP2_4.5	2.173996687	42.00195047	50.45292033	34.91544781	East & West FGB
2064	SSP2_4.5	5.652396679	41.24223307	50.11070443	33.88919681	East & West FGB
2065	SSP2_4.5	4.782796383	40.61102282	49.82310127	33.04635414	East & West FGB
2066	SSP2_4.5	6.08719492	39.81995975	49.45916176	32.00032423	East & West FGB
2067	SSP2_4.5	5.217596531	39.1551134	49.14949221	31.13210737	East & West FGB
2068	SSP2_4.5	3.913196802	38.66480407	48.91869425	30.49861184	East & West FGB
2069	SSP2_4.5	8.695995331	37.58887141	48.40821817	29.11948975	East & West FGB
2070	SSP2_4.5	6.956794739	36.75207761	48.00409892	28.06608252	East & West FGB
2071	SSP2_4.5	6.08719492	36.03618302	47.65344655	27.17769521	East & West FGB
2072	SSP2_4.5	9.130795479	34.98325817	47.13130991	25.88729453	East & West FGB
2073	SSP2_4.5	9.130795479	33.96109824	46.61489428	24.65816225	East & West FGB
2074	SSP2_4.5	8.26119709	33.0633084	46.15278049	23.59889137	East & West FGB
2075	SSP2_4.5	4.782796383	32.55727617	45.88789327	23.01197417	East & West FGB
2076	SSP2_4.5	4.347996712	32.1042876	45.64846878	22.49168303	East & West FGB
2077	SSP2_4.5	7.826395035	31.30025292	45.21975324	21.57633329	East & West FGB
2078	SSP2_4.5	6.521994591	30.64700466	44.86584565	20.8445855	East & West FGB
2079	SSP2_4.5	9.130795479	29.75154376	44.37425262	19.85488174	East & West FGB
2080	SSP2_4.5	9.130796432	28.88224683	43.8880459	18.91216914	East & West FGB
2081	SSP2_4.5	5.652395248	28.35983443	43.5903588	18.35629406	East & West FGB
2082	SSP2_4.5	6.521994591	27.76795384	43.2492035	17.73375188	East & West FGB
2083	SSP2_4.5	7.391594887	27.11115555	42.86558679	17.05213218	East & West FGB
2084	SSP2_4.5	6.087196827	26.58305654	42.55246927	16.51237382	East & West FGB
2085	SSP2_4.5	6.087195396	26.06524451	42.24163904	15.98970078	East & West FGB
2086	SSP2_4.5	6.956794739	25.48498673	41.88899934	15.41126804	East & West FGB
2087	SSP2_4.5	12.17439461	24.49214102	41.2770315	14.43562918	East & West FGB
2088	SSP2_4.5	10.43519402	23.67428424	40.7601509	13.6523085	East & West FGB
2089	SSP2_4.5	11.30479527	22.81785884	40.2072087	12.84975843	East & West FGB
2090	SSP2_4.5	6.521994591	22.3416414	39.89253127	12.41396694	East & West FGB
2091	SSP2_4.5	6.08719492	21.90644803	39.60113093	12.02102251	East & West FGB
2092	SSP2_4.5	8.26119709	21.32733288	39.20854763	11.50462072	East & West FGB
2093	SSP2_4.5	11.73959541	20.52613525	38.65619665	10.80231084	East & West FGB
2094	SSP2_4.5	6.521994591	20.09774695	38.35365804	10.43595726	East & West FGB
2095	SSP2_4.5	9.130795479	19.51052002	37.93341875	9.940456581	East & West FGB
2096	SSP2_4.5	10.86999512	18.8318664	37.43861546	9.378582465	East & West FGB
2097	SSP2_4.5	7.826395035	18.36023239	37.08700419	8.996899911	East & West FGB
2098	SSP2_4.5	8.261195183	17.87486451	36.71934461	8.610409151	East & West FGB
2099	SSP2_4.5	9.565594673	17.32771664	36.29785377	8.182117994	East & West FGB
2100	SSP2_4.5	10.00039577	16.77320777	35.86226229	7.756631019	East & West FGB
2024	SSP5_8.5	0.86959672	56.2803125	56.2803125	56.2803125	East & West FGB
2025	SSP5_8.5	0.43479836	56.20200662	56.25094779	56.15306544	East & West FGB
2026	SSP5_8.5	0	56.20200662	56.25094779	56.15306544	East & West FGB
2027	SSP5_8.5	0	56.20200662	56.25094779	56.15306544	East & West FGB
2028	SSP5_8.5	1.739198327	55.88921802	56.13354993	55.64522659	East & West FGB
2029	SSP5_8.5	3.478396654	55.26712244	55.89924423	54.63873451	East & West FGB
2030	SSP5_8.5	1.304398417	55.03643333	55.81174636	54.26812698	East & West FGB
2031	SSP5_8.5	0.869598329	54.88328264	55.7535058	54.02273132	East & West FGB
2032	SSP5_8.5	1.739196658	54.57783361	55.63714623	53.53415932	East & West FGB
2033	SSP5_8.5	0.43479836	54.50189649	55.6081171	53.41312119	East & West FGB
2034	SSP5_8.5	0.869598329	54.35023326	55.55008903	53.17159179	East & West FGB
2035	SSP5_8.5	0.43479836	54.27461281	55.52110533	53.0513734	East & West FGB
2036	SSP5_8.5	3.043596506	53.74600474	55.31832471	52.21174513	East & West FGB
2037	SSP5_8.5	0	53.74600474	55.31832471	52.21174513	East & West FGB
2038	SSP5_8.5	4.347996712	52.99820489	55.02969604	51.03125935	East & West FGB
2039	SSP5_8.5	2.608796835	52.55576793	54.85742249	50.33898238	East & West FGB
2040	SSP5_8.5	4.782796383	51.75140461	54.54257623	49.08702464	East & West FGB
2041	SSP5_8.5	2.173996687	51.39138099	54.40028577	48.53210649	East & West FGB
2042	SSP5_8.5	3.478396654	50.81935025	54.17321485	47.65427412	East & West FGB
2043	SSP5_8.5	3.478396654	50.2536867	53.94709173	46.79231969	East & West FGB
2044	SSP5_8.5	2.173998356	49.90408212	53.80635466	46.26334228	East & West FGB
2045	SSP5_8.5	6.956796646	48.79312995	53.35717082	44.58975002	East & West FGB
2046	SSP5_8.5	5.652395248	47.91057618	52.99525584	43.27914779	East & West FGB
2047	SSP5_8.5	4.782796383	47.17730728	52.69109722	42.20277196	East & West FGB
2048	SSP5_8.5	4.782794952	46.45526124	52.38868436	41.15316649	East & West FGB
2049	SSP5_8.5	4.347996712	45.80890181	52.11534137	40.22271056	East & West FGB
2050	SSP5_8.5	6.956796646	44.78911552	51.68027437	38.76764023	East & West FGB
2051	SSP5_8.5	6.956794739	43.79203173	51.2488395	37.36520795	East & West FGB
2052	SSP5_8.5	6.08719492	42.93900571	50.87448549	36.18247157	East & West FGB
2053	SSP5_8.5	7.826395035	41.86362132	50.3966889	34.70994433	East & West FGB
2054	SSP5_8.5	8.26119709	40.75692171	49.89708453	33.21886673	East & West FGB
2055	SSP5_8.5	10.43519497	39.39594116	49.27226156	31.41631091	East & West FGB
2056	SSP5_8.5	8.695994377	38.29966313	48.75809599	29.99569138	East & West FGB
2057	SSP5_8.5	6.956794739	37.44704587	48.35105591	28.91058727	East & West FGB
2058	SSP5_8.5	12.17439461	35.98818151	47.64468211	27.080349	East & West FGB
2059	SSP5_8.5	11.73959541	34.6362241	46.97348696	25.42720483	East & West FGB
2060	SSP5_8.5	10.43519497	33.47962969	46.38527397	24.04744806	East & West FGB
2061	SSP5_8.5	11.73959541	32.22191031	45.73182075	22.57945004	East & West FGB
2062	SSP5_8.5	12.6091938	30.92177491	45.03985108	21.098965	East & West FGB
2063	SSP5_8.5	13.0439949	29.63107579	44.33485157	19.66784808	East & West FGB
2064	SSP5_8.5	11.30479527	28.55916141	43.73341587	18.51167491	East & West FGB
2065	SSP5_8.5	12.6091938	27.4068158	43.07168413	17.29790496	East & West FGB
2066	SSP5_8.5	13.9135952	26.18656831	42.35254575	16.04638952	East & West FGB
2067	SSP5_8.5	12.60919476	25.12995539	41.71170796	14.99426285	East & West FGB
2068	SSP5_8.5	13.9135952	24.0110817	41.01527617	13.90941751	East & West FGB
2069	SSP5_8.5	16.08759499	22.77498392	40.22347159	12.74581832	East & West FGB
2070	SSP5_8.5	16.95719528	21.5391444	39.40497888	11.621925	East & West FGB
2071	SSP5_8.5	16.52239418	20.40033405	38.62370136	10.62341047	East & West FGB
2072	SSP5_8.5	16.95719528	19.29335021	37.83776179	9.686665591	East & West FGB
2073	SSP5_8.5	18.69639397	18.13905877	36.98884615	8.744915867	East & West FGB
2074	SSP5_8.5	17.82679558	17.10430263	36.19757503	7.934267964	East & West FGB
2075	SSP5_8.5	17.39199638	16.15237313	35.44211732	7.216705613	East & West FGB
2076	SSP5_8.5	20.87039375	15.07363269	34.55448818	6.433505077	East & West FGB
2077	SSP5_8.5	20.43559456	14.08790902	33.70711837	5.74984807	East & West FGB
2078	SSP5_8.5	20.87039375	13.14704436	32.86294137	5.125839785	East & West FGB
2079	SSP5_8.5	20.43559456	12.28730782	32.05705288	4.58114195	East & West FGB
2080	SSP5_8.5	25.21839523	11.29573603	31.08693996	3.980390899	East & West FGB
2081	SSP5_8.5	21.73999596	10.50991441	30.27594402	3.530415752	East & West FGB
2082	SSP5_8.5	22.17479515	9.764137771	29.47030859	3.123327273	East & West FGB
2083	SSP5_8.5	20.00079536	9.139208103	28.76299306	2.798488319	East & West FGB
2084	SSP5_8.5	23.47919464	8.452548116	27.95259477	2.456815808	East & West FGB
2085	SSP5_8.5	26.95759583	7.723394913	27.04835306	2.112420601	East & West FGB
2086	SSP5_8.5	24.78359413	7.110871762	26.24392658	1.840183052	East & West FGB
2087	SSP5_8.5	25.65319443	6.527138719	25.43603792	1.594708869	East & West FGB
2088	SSP5_8.5	25.65319443	5.991324451	24.65301917	1.381980111	East & West FGB
2089	SSP5_8.5	25.65319443	5.499495296	23.89410473	1.197628647	East & West FGB
2090	SSP5_8.5	25.65319443	5.048040505	23.1585526	1.037869044	East & West FGB
2091	SSP5_8.5	26.08799553	4.626622079	22.43356034	0.897074245	East & West FGB
2092	SSP5_8.5	28.26199532	4.208197851	21.67273972	0.765238083	East & West FGB
2093	SSP5_8.5	25.65319443	3.862745954	21.00556972	0.663157916	East & West FGB
2094	SSP5_8.5	28.69679451	3.508030988	20.28221869	0.564199282	East & West FGB
2095	SSP5_8.5	28.69679451	3.185889406	19.5837771	0.480007586	East & West FGB
2096	SSP5_8.5	28.69679451	2.893330002	18.90938715	0.408379255	East & West FGB
2097	SSP5_8.5	33.91439438	2.579328291	18.13982665	0.336359592	East & West FGB
2098	SSP5_8.5	32.6099968	2.310170252	17.42997902	0.279322429	East & West FGB
2099	SSP5_8.5	34.78399658	2.053027998	16.70243783	0.228799487	East & West FGB
2100	SSP5_8.5	30.43599319	1.853072971	16.09241149	0.192588041	East & West FGB
2024	SSP2_4.5	0	4.6223125	4.6223125	4.6223125	Florida Keys
2025	SSP2_4.5	0	4.6223125	4.6223125	4.6223125	Florida Keys
2026	SSP2_4.5	0.869598329	4.605832324	4.621910544	4.589754103	Florida Keys
2027	SSP2_4.5	0.869598329	4.589410905	4.621508624	4.557425038	Florida Keys
2028	SSP2_4.5	0	4.589410905	4.621508624	4.557425038	Florida Keys
2029	SSP2_4.5	0	4.589410905	4.621508624	4.557425038	Florida Keys
2030	SSP2_4.5	0.43479836	4.581229485	4.621307681	4.541374395	Florida Keys
2031	SSP2_4.5	0	4.581229485	4.621307681	4.541374395	Florida Keys
2032	SSP2_4.5	0	4.581229485	4.621307681	4.541374395	Florida Keys
2033	SSP2_4.5	1.304396629	4.556728949	4.62070488	4.493391992	Florida Keys
2034	SSP2_4.5	0	4.556728949	4.62070488	4.493391992	Florida Keys
2035	SSP2_4.5	0	4.556728949	4.62070488	4.493391992	Florida Keys
2036	SSP2_4.5	1.739196777	4.524236251	4.619901248	4.43009136	Florida Keys
2037	SSP2_4.5	3.913196802	4.451648921	4.61809339	4.289671223	Florida Keys
2038	SSP2_4.5	3.913196802	4.38022619	4.616286239	4.153701969	Florida Keys
2039	SSP2_4.5	2.608796835	4.333374997	4.615081944	4.065929036	Florida Keys
2040	SSP2_4.5	0.43479836	4.325650006	4.614881281	4.051609376	Florida Keys
2041	SSP2_4.5	0.869598329	4.310227536	4.614479971	4.023070866	Florida Keys
2042	SSP2_4.5	1.304396629	4.287176326	4.61387806	3.980564658	Florida Keys
2043	SSP2_4.5	2.173996687	4.248963067	4.612875005	3.910469409	Florida Keys
2044	SSP2_4.5	0.43479836	4.241388554	4.612674438	3.896697257	Florida Keys
2045	SSP2_4.5	1.739196658	4.211144458	4.611872203	3.841802562	Florida Keys
2046	SSP2_4.5	1.739196658	4.181116023	4.611070108	3.787681196	Florida Keys
2047	SSP2_4.5	0.86959672	4.166208896	4.61066913	3.761001779	Florida Keys
2048	SSP2_4.5	3.478396654	4.106792815	4.609065357	3.655035505	Florida Keys
2049	SSP2_4.5	4.347996712	4.033581896	4.607061337	3.526309638	Florida Keys
2050	SSP2_4.5	3.043596506	3.983247853	4.605659133	3.439375062	Florida Keys
2051	SSP2_4.5	3.478396654	3.926441058	4.604057102	3.342470626	Florida Keys
2052	SSP2_4.5	2.608796835	3.884443581	4.602855997	3.271840029	Florida Keys
2053	SSP2_4.5	4.347996712	3.815196435	4.600854677	3.156609836	Florida Keys
2054	SSP2_4.5	2.608796835	3.774388838	4.599654407	3.089906711	Florida Keys
2055	SSP2_4.5	4.782796383	3.700375091	4.597454486	2.970201714	Florida Keys
2056	SSP2_4.5	2.608796835	3.660795631	4.596255104	2.907437626	Florida Keys
2057	SSP2_4.5	6.087196827	3.569431299	4.593457273	2.764082651	Florida Keys
2058	SSP2_4.5	4.782796383	3.49943666	4.591260316	2.657000291	Florida Keys
2059	SSP2_4.5	4.347996712	3.43705295	4.589264037	2.563423999	Florida Keys
2060	SSP2_4.5	4.782796383	3.36965418	4.587069086	2.464115286	Florida Keys
2061	SSP2_4.5	5.2175951	3.297570066	4.584675739	2.359975563	Florida Keys
2062	SSP2_4.5	6.956796646	3.203513916	4.581486273	2.226990816	Florida Keys
2063	SSP2_4.5	2.173996687	3.174959759	4.58049026	2.187774903	Florida Keys
2064	SSP2_4.5	5.652396679	3.101380617	4.577901185	2.087608913	Florida Keys
2065	SSP2_4.5	4.782796383	3.040564202	4.575711668	2.006733586	Florida Keys
2066	SSP2_4.5	6.08719492	2.964679324	4.572926343	1.90778902	Florida Keys
2067	SSP2_4.5	5.217596531	2.901258471	4.570540375	1.827161026	Florida Keys
2068	SSP2_4.5	3.913196802	2.85471037	4.568751832	1.769245696	Florida Keys
2069	SSP2_4.5	8.695995331	2.752929723	4.564778848	1.644624342	Florida Keys
2070	SSP2_4.5	6.956794739	2.674408299	4.561603225	1.551949699	Florida Keys
2071	SSP2_4.5	6.08719492	2.607661756	4.558826488	1.475428835	Florida Keys
2072	SSP2_4.5	9.130795479	2.510040648	4.554663917	1.366306939	Florida Keys
2073	SSP2_4.5	9.130795479	2.41607411	4.550505146	1.265255639	Florida Keys
2074	SSP2_4.5	8.26119709	2.334239486	4.546745884	1.180590176	Florida Keys
2075	SSP2_4.5	4.782796383	2.288466298	4.544571268	1.134853345	Florida Keys
2076	SSP2_4.5	4.347996712	2.247670298	4.54259529	1.094885202	Florida Keys
2077	SSP2_4.5	7.826395035	2.17554656	4.539040076	1.025476269	Florida Keys
2078	SSP2_4.5	6.521994591	2.117372058	4.536079716	0.971302248	Florida Keys
2079	SSP2_4.5	9.130795479	2.038105564	4.531937915	0.899465275	Florida Keys
2080	SSP2_4.5	9.130796432	1.961806503	4.527799894	0.832941317	Florida Keys
2081	SSP2_4.5	5.652395248	1.91634199	4.525240603	0.794805597	Florida Keys
2082	SSP2_4.5	6.521994591	1.865098664	4.522289243	0.752817483	Florida Keys
2083	SSP2_4.5	7.391594887	1.808575844	4.51894655	0.707744856	Florida Keys
2084	SSP2_4.5	6.087196827	1.7634383	4.516195779	0.672848579	Florida Keys
2085	SSP2_4.5	6.087195396	1.719427286	4.513446682	0.639672917	Florida Keys
2086	SSP2_4.5	6.956794739	1.670384305	4.51030677	0.603627324	Florida Keys
2087	SSP2_4.5	12.17439461	1.587007043	4.504815744	0.544102067	Florida Keys
2088	SSP2_4.5	10.43519402	1.519108065	4.500114882	0.498111801	Florida Keys
2089	SSP2_4.5	11.30479527	1.448697921	4.495027594	0.45250028	Florida Keys
2090	SSP2_4.5	6.521994591	1.409959481	4.49209594	0.428595525	Florida Keys
2091	SSP2_4.5	6.08719492	1.374770419	4.489361513	0.407463074	Florida Keys
2092	SSP2_4.5	8.26119709	1.328205696	4.485652763	0.380197399	Florida Keys
2093	SSP2_4.5	11.73959541	1.264276047	4.480386788	0.344044153	Florida Keys
2094	SSP2_4.5	6.521994591	1.23046908	4.477464682	0.325868935	Florida Keys
2095	SSP2_4.5	9.130795479	1.184404918	4.473376401	0.30176785	Florida Keys
2096	SSP2_4.5	10.86999512	1.131619568	4.468513843	0.275198108	Florida Keys
2097	SSP2_4.5	7.826395035	1.09530791	4.465016608	0.257752254	Florida Keys
2098	SSP2_4.5	8.261195183	1.058208846	4.46132797	0.240504587	Florida Keys
2099	SSP2_4.5	9.565594673	1.016707018	4.457060445	0.221869975	Florida Keys
2100	SSP2_4.5	10.00039577	0.975020381	4.452603208	0.203897795	Florida Keys
2024	SSP5_8.5	0.86959672	4.6223125	4.6223125	4.6223125	Florida Keys
2025	SSP5_8.5	0.43479836	4.614072427	4.622111523	4.606033331	Florida Keys
2026	SSP5_8.5	0	4.614072427	4.622111523	4.606033331	Florida Keys
2027	SSP5_8.5	0	4.614072427	4.622111523	4.606033331	Florida Keys
2028	SSP5_8.5	1.739198327	4.5811708	4.621307646	4.541145807	Florida Keys
2029	SSP5_8.5	3.478396654	4.51583677	4.619700172	4.413198966	Florida Keys
2030	SSP5_8.5	1.304398417	4.491685924	4.619097579	4.366570751	Florida Keys
2031	SSP5_8.5	0.869598329	4.475671478	4.618695903	4.335813733	Florida Keys
2032	SSP5_8.5	1.739196658	4.443756779	4.617892621	4.274732988	Florida Keys
2033	SSP5_8.5	0.43479836	4.435835012	4.617691835	4.259677948	Florida Keys
2034	SSP5_8.5	0.869598329	4.420019694	4.617290282	4.229673857	Florida Keys
2035	SSP5_8.5	0.43479836	4.412140243	4.617089523	4.214777509	Florida Keys
2036	SSP5_8.5	3.043596506	4.357082267	4.615684267	4.110870044	Florida Keys
2037	SSP5_8.5	0	4.357082267	4.615684267	4.110870044	Florida Keys
2038	SSP5_8.5	4.347996712	4.279409492	4.613677369	3.966090244	Florida Keys
2039	SSP5_8.5	2.608796835	4.233636641	4.612473754	3.882281782	Florida Keys
2040	SSP5_8.5	4.782796383	4.150617291	4.610267702	3.731879659	Florida Keys
2041	SSP5_8.5	2.173996687	4.113621235	4.609265431	3.666163598	Florida Keys
2042	SSP5_8.5	3.478396654	4.054955129	4.607662146	3.562869391	Florida Keys
2043	SSP5_8.5	3.478396654	3.997125685	4.606059418	3.4624855	Florida Keys
2044	SSP5_8.5	2.173998356	3.961497732	4.605058062	3.401513254	Florida Keys
2045	SSP5_8.5	6.956796646	3.848504462	4.601854417	3.209837803	Florida Keys
2046	SSP5_8.5	5.652395248	3.759316062	4.599253267	3.0628773	Florida Keys
2047	SSP5_8.5	4.782796383	3.685597885	4.597053537	2.94421944	Florida Keys
2048	SSP5_8.5	4.782794952	3.613325303	4.594854861	2.830158497	Florida Keys
2049	SSP5_8.5	4.347996712	3.548911324	4.59285702	2.730483787	Florida Keys
2050	SSP5_8.5	6.956796646	3.447686201	4.589661862	2.576620881	Florida Keys
2051	SSP5_8.5	6.956794739	3.349348336	4.586468929	2.431428198	Florida Keys
2052	SSP5_8.5	6.08719492	3.265756977	4.583677056	2.311543521	Florida Keys
2053	SSP5_8.5	7.826395035	3.16096465	4.580089689	2.165005994	Florida Keys
2054	SSP5_8.5	8.26119709	3.053899907	4.576305987	2.02013311	Florida Keys
2055	SSP5_8.5	10.43519497	2.923240939	4.571530522	1.849381199	Florida Keys
2056	SSP5_8.5	8.695994377	2.819016943	4.567555122	1.71911531	Florida Keys
2057	SSP5_8.5	6.956794739	2.738610522	4.564377567	1.622243098	Florida Keys
2058	SSP5_8.5	12.17439461	2.601912729	4.558820714	1.462269494	Florida Keys
2059	SSP5_8.5	11.73959541	2.476676578	4.553468843	1.323221231	Florida Keys
2060	SSP5_8.5	10.43519497	2.370713706	4.548717209	1.211375852	Florida Keys
2061	SSP5_8.5	11.73959541	2.256605705	4.543377199	1.096185246	Florida Keys
2062	SSP5_8.5	12.6091938	2.139944392	4.537648367	0.984226947	Florida Keys
2063	SSP5_8.5	13.0439949	2.025499355	4.531729461	0.880237112	Florida Keys
2064	SSP5_8.5	11.30479527	1.931618147	4.526606433	0.799634819	Florida Keys
2065	SSP5_8.5	12.6091938	1.831757942	4.520898748	0.717964541	Florida Keys
2066	SSP5_8.5	13.9135952	1.727263954	4.514608552	0.63704985	Florida Keys
2067	SSP5_8.5	12.60919476	1.637968383	4.508915994	0.571985097	Florida Keys
2068	SSP5_8.5	13.9135952	1.544529264	4.502642471	0.507522307	Florida Keys
2069	SSP5_8.5	16.08759499	1.442653443	4.495398802	0.441387319	Florida Keys
2070	SSP5_8.5	16.95719528	1.342353683	4.487775867	0.380761322	Florida Keys
2071	SSP5_8.5	16.52239418	1.251420206	4.480360987	0.329803504	Florida Keys
2072	SSP5_8.5	16.95719528	1.164415841	4.472763551	0.284503911	Florida Keys
2073	SSP5_8.5	18.69639397	1.075157294	4.464401096	0.241418413	Florida Keys
2074	SSP5_8.5	17.82679558	0.996574196	4.456442499	0.206558308	Florida Keys
2075	SSP5_8.5	17.39199638	0.925511296	4.448691856	0.177459371	Florida Keys
2076	SSP5_8.5	20.87039375	0.846316576	4.439407261	0.147459831	Florida Keys
2077	SSP5_8.5	20.43559456	0.775407148	4.430335068	0.123051053	Florida Keys
2078	SSP5_8.5	20.87039375	0.709056633	4.421088785	0.102249249	Florida Keys
2079	SSP5_8.5	20.43559456	0.649647658	4.412054027	0.085324103	Florida Keys
2080	SSP5_8.5	25.21839523	0.582477065	4.400927535	0.067895034	Florida Keys
2081	SSP5_8.5	21.73999596	0.530558564	4.39135992	0.055939128	Florida Keys
2082	SSP5_8.5	22.17479515	0.482321952	4.381622169	0.045891575	Florida Keys
2083	SSP5_8.5	20.00079536	0.442769979	4.372858577	0.038456844	Florida Keys
2084	SSP5_8.5	23.47919464	0.400146861	4.362591457	0.031143064	Florida Keys
2085	SSP5_8.5	26.95759583	0.355920171	4.350830959	0.024342773	Florida Keys
2086	SSP5_8.5	24.78359413	0.319754149	4.340048036	0.019456032	Florida Keys
2087	SSP5_8.5	25.65319443	0.286123016	4.328914427	0.015413246	Florida Keys
2088	SSP5_8.5	25.65319443	0.256029142	4.317809378	0.012210514	Florida Keys
2089	SSP5_8.5	25.65319443	0.229100484	4.306732818	0.009673281	Florida Keys
2090	SSP5_8.5	25.65319443	0.205004131	4.295684672	0.007663261	Florida Keys
2091	SSP5_8.5	26.08799553	0.183076729	4.284478092	0.006043916	Florida Keys
2092	SSP5_8.5	28.26199532	0.161862863	4.272369302	0.00466033	Florida Keys
2093	SSP5_8.5	25.65319443	0.144838435	4.26140931	0.003691956	Florida Keys
2094	SSP5_8.5	28.69679451	0.1277972	4.249180431	0.002833783	Florida Keys
2095	SSP5_8.5	28.69679451	0.112760983	4.236986646	0.002175087	Florida Keys
2096	SSP5_8.5	28.69679451	0.09949388	4.224827852	0.001669501	Florida Keys
2097	SSP5_8.5	33.91439438	0.085659354	4.210499604	0.001210878	Florida Keys
2098	SSP5_8.5	32.6099968	0.074206614	4.196769167	0.000891035	Florida Keys
2099	SSP5_8.5	34.78399658	0.063623683	4.182171126	0.000639986	Florida Keys
2100	SSP5_8.5	30.43599319	0.055684238	4.169442273	0.000482209	Florida Keys
2024	SSP2_4.5	0	9.4834	9.4834	9.4834	Puerto Rico
2025	SSP2_4.5	0	9.4834	9.4834	9.4834	Puerto Rico
2026	SSP2_4.5	0.652198315	9.363409885	9.385057586	9.341762183	Puerto Rico
2027	SSP2_4.5	2.608796597	8.889521587	8.995766656	8.783671839	Puerto Rico
2028	SSP2_4.5	0.869598389	8.739553502	8.871385659	8.608755528	Puerto Rico
2029	SSP2_4.5	0	8.739553502	8.871385659	8.608755528	Puerto Rico
2030	SSP2_4.5	0	8.739553502	8.871385659	8.608755528	Puerto Rico
2031	SSP2_4.5	3.043596745	8.223519776	8.442071023	8.008739339	Puerto Rico
2032	SSP2_4.5	2.173996687	7.876688424	8.150257776	7.610028062	Puerto Rico
2033	SSP2_4.5	0.43479833	7.810247867	8.093912652	7.534255912	Puerto Rico
2034	SSP2_4.5	2.826196671	7.382025915	7.730200327	7.046639595	Puerto Rico
2035	SSP2_4.5	0.869598389	7.257489597	7.623317828	6.906314201	Puerto Rico
2036	SSP2_4.5	0.652198315	7.165663141	7.544264379	6.803166041	Puerto Rico
2037	SSP2_4.5	4.130596638	6.591452937	7.048783601	6.159650055	Puerto Rico
2038	SSP2_4.5	4.130595207	6.063256434	6.58584442	5.577004874	Puerto Rico
2039	SSP2_4.5	5.869796753	5.372808825	5.971189086	4.827353105	Puerto Rico
2040	SSP2_4.5	1.304396629	5.236848315	5.847347183	4.683156772	Puerto Rico
2041	SSP2_4.5	1.739196658	5.060154878	5.685649165	4.496637861	Puerto Rico
2042	SSP2_4.5	5.000196457	4.56930057	5.233622296	3.981752596	Puerto Rico
2043	SSP2_4.5	0	4.56930057	5.233622296	3.981752596	Puerto Rico
2044	SSP2_4.5	2.391396999	4.357316543	5.034623164	3.763699913	Puerto Rico
2045	SSP2_4.5	2.391396999	4.155167113	4.843190619	3.557588448	Puerto Rico
2046	SSP2_4.5	1.739196658	4.01497005	4.70926077	3.415898226	Puerto Rico
2047	SSP2_4.5	1.739196658	3.879503293	4.579034514	3.279851186	Puerto Rico
2048	SSP2_4.5	2.391396761	3.69952112	4.40492493	3.100236742	Puerto Rico
2049	SSP2_4.5	5.000195503	3.34065354	4.054719705	2.745245755	Puerto Rico
2050	SSP2_4.5	6.739395142	2.903882246	3.620230608	2.321566079	Puerto Rico
2051	SSP2_4.5	3.695795059	2.695678465	3.407494485	2.125083336	Puerto Rico
2052	SSP2_4.5	3.043596745	2.536510036	3.242594963	1.976968501	Puerto Rico
2053	SSP2_4.5	2.608796835	2.408135592	3.108092547	1.858861541	Puerto Rico
2054	SSP2_4.5	5.869795322	2.133911489	2.81801506	1.608996509	Puerto Rico
2055	SSP2_4.5	5.869794846	1.89091441	2.555010452	1.39271793	Puerto Rico
2056	SSP2_4.5	5.434994698	1.69153848	2.334215607	1.219378337	Puerto Rico
2057	SSP2_4.5	5.2175951	1.52031868	2.140569636	1.073683443	Puerto Rico
2058	SSP2_4.5	3.695796728	1.411314177	2.014782983	0.982813592	Puerto Rico
2059	SSP2_4.5	11.52219486	1.0958423	1.645668901	0.723490105	Puerto Rico
2060	SSP2_4.5	6.521995068	0.957188985	1.475013494	0.615434191	Puerto Rico
2061	SSP2_4.5	7.826395035	0.811857006	1.291463285	0.505133339	Puerto Rico
2062	SSP2_4.5	6.956795216	0.702287301	1.1486106	0.424660238	Puerto Rico
2063	SSP2_4.5	7.608995438	0.598619505	1.009648212	0.350664892	Puerto Rico
2064	SSP2_4.5	6.739395142	0.520353437	0.901457962	0.296546026	Puerto Rico
2065	SSP2_4.5	5.652395248	0.463293317	0.820441154	0.258161152	Puerto Rico
2066	SSP2_4.5	8.043794632	0.390996573	0.715509738	0.21060712	Puerto Rico
2067	SSP2_4.5	6.521995068	0.341525065	0.641311577	0.17915217	Puerto Rico
2068	SSP2_4.5	6.739395142	0.296872621	0.572590949	0.151503231	Puerto Rico
2069	SSP2_4.5	5.652395248	0.264318618	0.521130434	0.131892675	Puerto Rico
2070	SSP2_4.5	7.826395035	0.224186577	0.456281129	0.108254284	Puerto Rico
2071	SSP2_4.5	8.043794632	0.189202348	0.397924445	0.088313531	Puerto Rico
2072	SSP2_4.5	8.043794632	0.159677394	0.347031367	0.072045923	Puerto Rico
2073	SSP2_4.5	7.826395035	0.135433246	0.303846894	0.059133532	Puerto Rico
2074	SSP2_4.5	5.434994698	0.121153314	0.277589535	0.051773691	Puerto Rico
2075	SSP2_4.5	8.47859478	0.101225443	0.240167785	0.041721321	Puerto Rico
2076	SSP2_4.5	10.86999512	0.079879233	0.198658885	0.031335929	Puerto Rico
2077	SSP2_4.5	6.739395142	0.069435482	0.177371317	0.026499788	Puerto Rico
2078	SSP2_4.5	5.434995651	0.06211428	0.162043521	0.023201587	Puerto Rico
2079	SSP2_4.5	9.782995224	0.050325604	0.136837712	0.018003722	Puerto Rico
2080	SSP2_4.5	11.73959541	0.038864041	0.111295644	0.01316366	Puerto Rico
2081	SSP2_4.5	11.52219582	0.030176738	0.090905958	0.009690319	Puerto Rico
2082	SSP2_4.5	9.782995224	0.024449492	0.07676557	0.007519391	Puerto Rico
2083	SSP2_4.5	7.826395035	0.020737275	0.067212887	0.006171733	Puerto Rico
2084	SSP2_4.5	8.261195183	0.01741377	0.058384273	0.005004156	Puerto Rico
2085	SSP2_4.5	10.86999512	0.013741591	0.048293548	0.003758507	Puerto Rico
2086	SSP2_4.5	9.130794525	0.011307441	0.041282309	0.002972621	Puerto Rico
2087	SSP2_4.5	11.73959541	0.008732192	0.033576571	0.002173471	Puerto Rico
2088	SSP2_4.5	9.565595627	0.007111737	0.02846981	0.001697368	Puerto Rico
2089	SSP2_4.5	10.65259552	0.005642023	0.0236477	0.001283304	Puerto Rico
2090	SSP2_4.5	11.73959541	0.004357063	0.019233631	0.000938305	Puerto Rico
2091	SSP2_4.5	12.82659531	0.003272869	0.015311069	0.000662698	Puerto Rico
2092	SSP2_4.5	9.782995224	0.002651711	0.012929438	0.000514233	Puerto Rico
2093	SSP2_4.5	10.43519497	0.002114891	0.010784191	0.000391349	Puerto Rico
2094	SSP2_4.5	10.21779442	0.001695666	0.009032159	0.000299778	Puerto Rico
2095	SSP2_4.5	10.21779537	0.001359542	0.007564768	0.000229634	Puerto Rico
2096	SSP2_4.5	11.95699501	0.001044175	0.006126583	0.000166757	Puerto Rico
2097	SSP2_4.5	11.52219391	0.00081077	0.005004175	0.000122756	Puerto Rico
2098	SSP2_4.5	8.043794632	0.00068425	0.00436416	0.000100144	Puerto Rico
2099	SSP2_4.5	13.4787941	0.000505326	0.003428864	6.92E-05	Puerto Rico
2100	SSP2_4.5	7.608995438	0.000430733	0.00301403	5.72E-05	Puerto Rico
2024	SSP5_8.5	0.434799999	9.4834	9.4834	9.4834	Puerto Rico
2025	SSP5_8.5	0.217398331	9.443403499	9.450619362	9.436187635	Puerto Rico
2026	SSP5_8.5	0	9.443403499	9.450619362	9.436187635	Puerto Rico
2027	SSP5_8.5	0.869599998	9.284091016	9.319949051	9.248276905	Puerto Rico
2028	SSP5_8.5	4.347995281	8.500967647	8.675631848	8.327434371	Puerto Rico
2029	SSP5_8.5	4.565395355	7.74804825	8.045869588	7.45682148	Puerto Rico
2030	SSP5_8.5	3.260996819	7.257880853	7.628692461	6.899969711	Puerto Rico
2031	SSP5_8.5	3.043596745	6.829333639	7.259515711	6.4190531	Puerto Rico
2032	SSP5_8.5	4.565395355	6.224468643	6.732549018	5.747956802	Puerto Rico
2033	SSP5_8.5	0.869598389	6.119460557	6.639460659	5.633493122	Puerto Rico
2034	SSP5_8.5	3.478396893	5.706513853	6.272255258	5.1847556	Puerto Rico
2035	SSP5_8.5	3.043594837	5.369568521	5.968721019	4.823386836	Puerto Rico
2036	SSP5_8.5	4.130596638	4.9392858	5.576716393	4.367139477	Puerto Rico
2037	SSP5_8.5	3.260996819	4.626810092	5.287564488	4.041015358	Puerto Rico
2038	SSP5_8.5	3.260996819	4.33410264	5.013405065	3.739245152	Puerto Rico
2039	SSP5_8.5	3.695796728	4.02335417	4.718801501	3.422778831	Puerto Rico
2040	SSP5_8.5	3.478396893	3.751854611	4.457821056	3.150136395	Puerto Rico
2041	SSP5_8.5	5.869795322	3.324615809	4.041773751	2.726700375	Puerto Rico
2042	SSP5_8.5	11.08739471	2.609506051	3.32925117	2.034387499	Puerto Rico
2043	SSP5_8.5	6.08719492	2.301345355	3.007024937	1.750800466	Puerto Rico
2044	SSP5_8.5	4.130595207	2.116930388	2.809534173	1.585191146	Puerto Rico
2045	SSP5_8.5	6.08719492	1.866938731	2.537609477	1.364220631	Puerto Rico
2046	SSP5_8.5	8.913394928	1.544107944	2.177971901	1.085760358	Puerto Rico
2047	SSP5_8.5	9.34819603	1.264076243	1.85424618	0.853327632	Puerto Rico
2048	SSP5_8.5	5.434995174	1.130793427	1.694008857	0.74712129	Puerto Rico
2049	SSP5_8.5	6.956795216	0.97817948	1.506629381	0.628096941	Puerto Rico
2050	SSP5_8.5	7.17419529	0.842037058	1.334768612	0.524907477	Puerto Rico
2051	SSP5_8.5	5.869794846	0.746150913	1.210195007	0.454350305	Puerto Rico
2052	SSP5_8.5	5.652395248	0.664330639	1.101431049	0.39553927	Puerto Rico
2053	SSP5_8.5	11.08739471	0.521436137	0.907260236	0.295111319	Puerto Rico
2054	SSP5_8.5	10.43519497	0.415875154	0.756727981	0.224589758	Puerto Rico
2055	SSP5_8.5	7.391594887	0.356239929	0.667792497	0.186574006	Puerto Rico
2056	SSP5_8.5	8.043794632	0.300648825	0.582384284	0.152206534	Puerto Rico
2057	SSP5_8.5	10.21779442	0.241052648	0.487768426	0.116592109	Puerto Rico
2058	SSP5_8.5	12.17439461	0.184120049	0.39334969	0.084086971	Puerto Rico
2059	SSP5_8.5	11.08739471	0.144516663	0.32400624	0.062737176	Puerto Rico
2060	SSP5_8.5	16.95719528	0.096975076	0.23664787	0.03837509	Puerto Rico
2061	SSP5_8.5	14.34839439	0.069981205	0.18265915	0.025765871	Puerto Rico
2062	SSP5_8.5	11.73959541	0.054043115	0.148564072	0.018839058	Puerto Rico
2063	SSP5_8.5	11.52219582	0.041962825	0.121346702	0.013868217	Puerto Rico
2064	SSP5_8.5	9.565595627	0.034175676	0.102890721	0.010830354	Puerto Rico
2065	SSP5_8.5	13.0439949	0.025527402	0.081551235	0.007595246	Puerto Rico
2066	SSP5_8.5	13.9135952	0.01863695	0.063509968	0.005175239	Puerto Rico
2067	SSP5_8.5	12.60919476	0.014078009	0.050777096	0.003680886	Puerto Rico
2068	SSP5_8.5	15.87019539	0.009743647	0.037964201	0.002343151	Puerto Rico
2069	SSP5_8.5	15.65279484	0.00678485	0.028515692	0.001503251	Puerto Rico
2070	SSP5_8.5	15.00059509	0.00481038	0.02171443	0.000986864	Puerto Rico
2071	SSP5_8.5	15.65279388	0.00334964	0.016310155	0.000633123	Puerto Rico
2072	SSP5_8.5	16.73979568	0.002261838	0.011968999	0.000390421	Puerto Rico
2073	SSP5_8.5	19.34859467	0.001412828	0.008286825	0.000217432	Puerto Rico
2074	SSP5_8.5	16.30499458	0.000965927	0.00613847	0.000136246	Puerto Rico
2075	SSP5_8.5	15.00059509	0.000684831	0.004674387	8.94E-05	Puerto Rico
2076	SSP5_8.5	22.39219666	0.000387334	0.003010137	4.36E-05	Puerto Rico
2077	SSP5_8.5	19.56599426	0.00024031	0.002073686	2.41E-05	Puerto Rico
2078	SSP5_8.5	18.91379547	0.000152134	0.001450068	1.36E-05	Puerto Rico
2079	SSP5_8.5	19.13119507	9.57E-05	0.001008977	7.66E-06	Puerto Rico
2080	SSP5_8.5	24.78359413	4.97E-05	0.000611381	3.31E-06	Puerto Rico
2081	SSP5_8.5	22.17479515	2.83E-05	0.00039582	1.63E-06	Puerto Rico
2082	SSP5_8.5	23.91399384	1.52E-05	0.000245317	7.38E-07	Puerto Rico
2083	SSP5_8.5	21.52259445	8.84E-06	0.000161367	3.74E-07	Puerto Rico
2084	SSP5_8.5	24.34879684	4.66E-06	9.89E-05	1.66E-07	Puerto Rico
2085	SSP5_8.5	25.43579483	2.36E-06	5.89E-05	6.91E-08	Puerto Rico
2086	SSP5_8.5	23.04439545	1.31E-06	3.73E-05	3.26E-08	Puerto Rico
2087	SSP5_8.5	25.87059402	6.51E-07	2.20E-05	1.33E-08	Puerto Rico
2088	SSP5_8.5	19.78339577	4.01E-07	1.51E-05	7.28E-09	Puerto Rico
2089	SSP5_8.5	22.60959625	2.25E-07	9.64E-06	3.51E-09	Puerto Rico
2090	SSP5_8.5	23.04439545	1.24E-07	6.11E-06	1.66E-09	Puerto Rico
2091	SSP5_8.5	23.47919464	6.78E-08	3.83E-06	7.66E-10	Puerto Rico
2092	SSP5_8.5	25.43579483	3.43E-08	2.28E-06	3.20E-10	Puerto Rico
2093	SSP5_8.5	24.34879303	1.81E-08	1.40E-06	1.42E-10	Puerto Rico
2094	SSP5_8.5	27.17499542	8.56E-09	7.94E-07	5.34E-11	Puerto Rico
2095	SSP5_8.5	25.21839523	4.37E-09	4.76E-07	2.26E-11	Puerto Rico
2096	SSP5_8.5	26.52279663	2.12E-09	2.75E-07	8.87E-12	Puerto Rico
2097	SSP5_8.5	28.69679642	9.41E-10	1.50E-07	3.04E-12	Puerto Rico
2098	SSP5_8.5	23.91399384	5.04E-10	9.27E-08	1.38E-12	Puerto Rico
2099	SSP5_8.5	30.8707962	2.02E-10	4.72E-08	4.03E-13	Puerto Rico
2100	SSP5_8.5	30.43599319	8.29E-11	2.43E-08	1.22E-13	Puerto Rico
2024	SSP2_4.5	0	2.541893939	2.541893939	2.541893939	Dry Tortugas
2025	SSP2_4.5	0	2.541893939	2.541893939	2.541893939	Dry Tortugas
2026	SSP2_4.5	0	2.541893939	2.541893939	2.541893939	Dry Tortugas
2027	SSP2_4.5	1.304398417	2.461986957	2.486522711	2.437451203	Dry Tortugas
2028	SSP2_4.5	0	2.461986957	2.486522711	2.437451203	Dry Tortugas
2029	SSP2_4.5	1.304398417	2.38459193	2.432357659	2.337299867	Dry Tortugas
2030	SSP2_4.5	0.869598329	2.334617275	2.39703425	2.273275737	Dry Tortugas
2031	SSP2_4.5	0	2.334617275	2.39703425	2.273275737	Dry Tortugas
2032	SSP2_4.5	0.869598329	2.285689954	2.362223819	2.211005378	Dry Tortugas
2033	SSP2_4.5	0.86959672	2.237788108	2.327918978	2.150440863	Dry Tortugas
2034	SSP2_4.5	0	2.237788108	2.327918978	2.150440863	Dry Tortugas
2035	SSP2_4.5	0	2.237788108	2.327918978	2.150440863	Dry Tortugas
2036	SSP2_4.5	1.739198327	2.143991936	2.260305474	2.032629504	Dry Tortugas
2037	SSP2_4.5	4.782796383	1.896863863	2.079768774	1.726397433	Dry Tortugas
2038	SSP2_4.5	4.782794952	1.67822117	1.913652077	1.466301778	Dry Tortugas
2039	SSP2_4.5	3.913196802	1.519951416	1.788594174	1.285557064	Dry Tortugas
2040	SSP2_4.5	0	1.519951416	1.788594174	1.285557064	Dry Tortugas
2041	SSP2_4.5	0.43479836	1.504024392	1.775606955	1.267949884	Dry Tortugas
2042	SSP2_4.5	1.304396629	1.456743943	1.736928156	1.215851733	Dry Tortugas
2043	SSP2_4.5	0.86959672	1.426214551	1.711704025	1.182546761	Dry Tortugas
2044	SSP2_4.5	1.304398417	1.381380067	1.6744172	1.133957629	Dry Tortugas
2045	SSP2_4.5	1.304398417	1.337955001	1.63794261	1.087364954	Dry Tortugas
2046	SSP2_4.5	2.173998356	1.267855043	1.578475839	1.012901171	Dry Tortugas
2047	SSP2_4.5	1.304398417	1.227998749	1.544091183	0.971282531	Dry Tortugas
2048	SSP2_4.5	2.608796835	1.150792007	1.476819906	0.891465349	Dry Tortugas
2049	SSP2_4.5	2.173996687	1.090498193	1.42320286	0.830417003	Dry Tortugas
2050	SSP2_4.5	4.347995281	0.976228501	1.319861935	0.716681553	Dry Tortugas
2051	SSP2_4.5	2.173998356	0.925080609	1.271943328	0.667602521	Dry Tortugas
2052	SSP2_4.5	2.173996687	0.876612565	1.225764478	0.621884502	Dry Tortugas
2053	SSP2_4.5	4.782794952	0.775569503	1.12785939	0.528192601	Dry Tortugas
2054	SSP2_4.5	2.608798265	0.726807868	1.078722017	0.484787241	Dry Tortugas
2055	SSP2_4.5	4.347996712	0.650648055	1.000394345	0.418389861	Dry Tortugas
2056	SSP2_4.5	3.913196802	0.58928671	0.935018188	0.366816742	Dry Tortugas
2057	SSP2_4.5	7.391594887	0.484312686	0.819599884	0.281408879	Dry Tortugas
2058	SSP2_4.5	3.043596506	0.448788023	0.777941211	0.254429284	Dry Tortugas
2059	SSP2_4.5	9.130795479	0.350031244	0.659317402	0.181250318	Dry Tortugas
2060	SSP2_4.5	6.956794739	0.291345442	0.582718914	0.141531299	Dry Tortugas
2061	SSP2_4.5	8.695994377	0.230287169	0.498094663	0.102762504	Dry Tortugas
2062	SSP2_4.5	6.521994591	0.194090615	0.443843532	0.081650685	Dry Tortugas
2063	SSP2_4.5	2.173996687	0.183921564	0.427729462	0.076059173	Dry Tortugas
2064	SSP2_4.5	7.826395035	0.149230992	0.371824881	0.057308195	Dry Tortugas
2065	SSP2_4.5	5.652396679	0.128902334	0.336726462	0.047104442	Dry Tortugas
2066	SSP2_4.5	6.956794739	0.10729073	0.297606096	0.03678202	Dry Tortugas
2067	SSP2_4.5	7.391594887	0.088178234	0.260869708	0.02821787	Dry Tortugas
2068	SSP2_4.5	5.652395248	0.076166355	0.236244912	0.023193665	Dry Tortugas
2069	SSP2_4.5	7.391594887	0.062598276	0.207082926	0.017793363	Dry Tortugas
2070	SSP2_4.5	5.652395248	0.054070968	0.187535333	0.014625247	Dry Tortugas
2071	SSP2_4.5	9.130795479	0.042172534	0.158939142	0.010418732	Dry Tortugas
2072	SSP2_4.5	9.565594673	0.032450465	0.13354934	0.007279399	Dry Tortugas
2073	SSP2_4.5	9.130794525	0.02530967	0.113185167	0.005185698	Dry Tortugas
2074	SSP2_4.5	6.956794739	0.021066282	0.100035487	0.004049309	Dry Tortugas
2075	SSP2_4.5	6.956794739	0.017534336	0.088413517	0.003161948	Dry Tortugas
2076	SSP2_4.5	4.782794952	0.015513234	0.081351693	0.002685575	Dry Tortugas
2077	SSP2_4.5	8.261195183	0.01242463	0.070128254	0.001986714	Dry Tortugas
2078	SSP2_4.5	6.521994591	0.010471726	0.062490073	0.001578558	Dry Tortugas
2079	SSP2_4.5	12.17439461	0.007399291	0.049785067	0.000973191	Dry Tortugas
2080	SSP2_4.5	8.695995331	0.005848596	0.042555124	0.000706611	Dry Tortugas
2081	SSP2_4.5	9.565594673	0.004500314	0.035757138	0.000493698	Dry Tortugas
2082	SSP2_4.5	6.521994591	0.003792954	0.031862566	0.000392271	Dry Tortugas
2083	SSP2_4.5	6.08719492	0.003236523	0.02862354	0.000317054	Dry Tortugas
2084	SSP2_4.5	8.261195183	0.002592148	0.024674581	0.000234548	Dry Tortugas
2085	SSP2_4.5	9.130795479	0.00202174	0.020912095	0.000167087	Dry Tortugas
2086	SSP2_4.5	7.826395035	0.001640407	0.018178867	0.000125895	Dry Tortugas
2087	SSP2_4.5	10.86999512	0.001210675	0.014878877	8.28E-05	Dry Tortugas
2088	SSP2_4.5	10.86999512	0.000893518	0.012177931	5.44E-05	Dry Tortugas
2089	SSP2_4.5	11.30479527	0.000650083	0.009878858	3.51E-05	Dry Tortugas
2090	SSP2_4.5	9.130795479	0.000507031	0.008372488	2.50E-05	Dry Tortugas
2091	SSP2_4.5	10.86999512	0.000374206	0.006852639	1.64E-05	Dry Tortugas
2092	SSP2_4.5	10.43519497	0.000280097	0.005658445	1.10E-05	Dry Tortugas
2093	SSP2_4.5	13.47879505	0.000189111	0.004384752	6.34E-06	Dry Tortugas
2094	SSP2_4.5	8.261195183	0.00015146	0.003779823	4.69E-06	Dry Tortugas
2095	SSP2_4.5	10.86999512	0.000111782	0.003093676	3.09E-06	Dry Tortugas
2096	SSP2_4.5	8.695995331	8.84E-05	0.002644403	2.24E-06	Dry Tortugas
2097	SSP2_4.5	8.695994377	6.98E-05	0.002260374	1.63E-06	Dry Tortugas
2098	SSP2_4.5	9.130795479	5.45E-05	0.001915703	1.16E-06	Dry Tortugas
2099	SSP2_4.5	13.4787941	3.68E-05	0.001484486	6.67E-07	Dry Tortugas
2100	SSP2_4.5	12.17439461	2.60E-05	0.001182672	4.11E-07	Dry Tortugas
2024	SSP5_8.5	0.869598329	2.541893939	2.541893939	2.541893939	Dry Tortugas
2025	SSP5_8.5	0.43479836	2.515258347	2.52343691	2.507079783	Dry Tortugas
2026	SSP5_8.5	0	2.515258347	2.52343691	2.507079783	Dry Tortugas
2027	SSP5_8.5	0	2.515258347	2.52343691	2.507079783	Dry Tortugas
2028	SSP5_8.5	2.173998356	2.38347551	2.431821584	2.335392582	Dry Tortugas
2029	SSP5_8.5	2.173996687	2.258597314	2.34353249	2.175462806	Dry Tortugas
2030	SSP5_8.5	3.043596506	2.092927675	2.224415277	1.96689403	Dry Tortugas
2031	SSP5_8.5	0.43479836	2.070996638	2.208263502	1.939955158	Dry Tortugas
2032	SSP5_8.5	0.869598329	2.0275941	2.176194455	1.886815232	Dry Tortugas
2033	SSP5_8.5	0	2.0275941	2.176194455	1.886815232	Dry Tortugas
2034	SSP5_8.5	2.608798265	1.900115126	2.081384341	1.731762143	Dry Tortugas
2035	SSP5_8.5	1.739198327	1.820472409	2.02093134	1.636887991	Dry Tortugas
2036	SSP5_8.5	3.478396654	1.667863373	1.903537007	1.457535001	Dry Tortugas
2037	SSP5_8.5	2.608796835	1.563001461	1.820605787	1.337759001	Dry Tortugas
2038	SSP5_8.5	4.782794952	1.382841537	1.675189131	1.136214851	Dry Tortugas
2039	SSP5_8.5	2.608798265	1.295899472	1.602206282	1.042843958	Dry Tortugas
2040	SSP5_8.5	3.043595076	1.200844414	1.52076928	0.942863124	Dry Tortugas
2041	SSP5_8.5	1.304398417	1.163094667	1.487641673	0.904122245	Dry Tortugas
2042	SSP5_8.5	5.652395248	1.004654741	1.347215737	0.743142872	Dry Tortugas
2043	SSP5_8.5	3.478396654	0.920435178	1.26895702	0.661717083	Dry Tortugas
2044	SSP5_8.5	3.043596506	0.852920636	1.204458394	0.598276089	Dry Tortugas
2045	SSP5_8.5	7.391594887	0.70098354	1.05578049	0.458976333	Dry Tortugas
2046	SSP5_8.5	7.826394558	0.568766752	0.917789147	0.345824242	Dry Tortugas
2047	SSP5_8.5	7.826394558	0.461488181	0.797833381	0.260567698	Dry Tortugas
2048	SSP5_8.5	6.956794739	0.384115648	0.705142318	0.203467144	Dry Tortugas
2049	SSP5_8.5	7.391594887	0.315690271	0.618099808	0.156092823	Dry Tortugas
2050	SSP5_8.5	4.782796383	0.279302108	0.568730508	0.132576177	Dry Tortugas
2051	SSP5_8.5	5.652395248	0.241254813	0.515045191	0.108970929	Dry Tortugas
2052	SSP5_8.5	3.913194895	0.218502555	0.481386805	0.095538558	Dry Tortugas
2053	SSP5_8.5	9.130795479	0.170420593	0.407982882	0.068059752	Dry Tortugas
2054	SSP5_8.5	9.565594673	0.131133392	0.342809481	0.047552244	Dry Tortugas
2055	SSP5_8.5	13.9135952	0.087162052	0.263155285	0.02671113	Dry Tortugas
2056	SSP5_8.5	9.130795479	0.067981853	0.223028239	0.019028473	Dry Tortugas
2057	SSP5_8.5	8.261195183	0.05444702	0.192258827	0.014076738	Dry Tortugas
2058	SSP5_8.5	12.17439556	0.038472104	0.153170222	0.008678401	Dry Tortugas
2059	SSP5_8.5	10.43519497	0.028796824	0.126477591	0.005825736	Dry Tortugas
2060	SSP5_8.5	14.7831955	0.018537235	0.095252884	0.003112862	Dry Tortugas
2061	SSP5_8.5	13.9135952	0.012321373	0.073120206	0.001748562	Dry Tortugas
2062	SSP5_8.5	10.86999512	0.009093581	0.059846774	0.001149846	Dry Tortugas
2063	SSP5_8.5	12.17439556	0.006425498	0.047679182	0.000708888	Dry Tortugas
2064	SSP5_8.5	8.261195183	0.005146215	0.041101269	0.000524415	Dry Tortugas
2065	SSP5_8.5	13.04399586	0.003528449	0.032147985	0.000308941	Dry Tortugas
2066	SSP5_8.5	14.78319454	0.002271351	0.024211311	0.000165076	Dry Tortugas
2067	SSP5_8.5	14.34839439	0.001485926	0.018409841	9.05E-05	Dry Tortugas
2068	SSP5_8.5	18.26159477	0.000831963	0.012795417	3.84E-05	Dry Tortugas
2069	SSP5_8.5	13.47879505	0.000561709	0.009915221	2.21E-05	Dry Tortugas
2070	SSP5_8.5	18.69639397	0.000308613	0.006819394	9.09E-06	Dry Tortugas
2071	SSP5_8.5	15.65279579	0.000192194	0.005036793	4.61E-06	Dry Tortugas
2072	SSP5_8.5	19.13119507	0.000103581	0.003427583	1.83E-06	Dry Tortugas
2073	SSP5_8.5	21.73999596	4.93E-05	0.002183172	5.77E-07	Dry Tortugas
2074	SSP5_8.5	18.69639397	2.71E-05	0.001501521	2.37E-07	Dry Tortugas
2075	SSP5_8.5	21.30519485	1.32E-05	0.000967284	7.80E-08	Dry Tortugas
2076	SSP5_8.5	22.17479515	6.14E-06	0.000609081	2.35E-08	Dry Tortugas
2077	SSP5_8.5	22.60959435	2.79E-06	0.000379104	6.77E-09	Dry Tortugas
2078	SSP5_8.5	23.91399574	1.18E-06	0.000227703	1.67E-09	Dry Tortugas
2079	SSP5_8.5	22.60959435	5.39E-07	0.000141727	4.81E-10	Dry Tortugas
2080	SSP5_8.5	26.08799553	2.00E-07	8.00E-05	8.57E-11	Dry Tortugas
2081	SSP5_8.5	22.60959435	9.10E-08	4.98E-05	2.47E-11	Dry Tortugas
2082	SSP5_8.5	21.73999596	4.33E-08	3.17E-05	7.77E-12	Dry Tortugas
2083	SSP5_8.5	22.17479515	2.02E-08	2.00E-05	2.34E-12	Dry Tortugas
2084	SSP5_8.5	22.60959435	9.18E-09	1.24E-05	6.74E-13	Dry Tortugas
2085	SSP5_8.5	26.08799553	3.41E-09	7.01E-06	1.20E-13	Dry Tortugas
2086	SSP5_8.5	25.65319443	1.30E-09	4.01E-06	2.31E-14	Dry Tortugas
2087	SSP5_8.5	27.82719421	4.29E-10	2.15E-06	2.85E-15	Dry Tortugas
2088	SSP5_8.5	23.91399574	1.82E-10	1.29E-06	7.02E-16	Dry Tortugas
2089	SSP5_8.5	26.52279472	6.55E-11	7.18E-07	1.16E-16	Dry Tortugas
2090	SSP5_8.5	27.39239502	2.23E-11	3.90E-07	1.58E-17	Dry Tortugas
2091	SSP5_8.5	27.39239502	7.57E-12	2.11E-07	2.17E-18	Dry Tortugas
2092	SSP5_8.5	28.69679451	2.33E-12	1.10E-07	2.09E-19	Dry Tortugas
2093	SSP5_8.5	28.69679451	7.20E-13	5.73E-08	2.01E-20	Dry Tortugas
2094	SSP5_8.5	28.69679451	2.22E-13	2.98E-08	1.93E-21	Dry Tortugas
2095	SSP5_8.5	27.39239502	7.54E-14	1.62E-08	2.64E-22	Dry Tortugas
2096	SSP5_8.5	29.13159561	2.25E-14	8.32E-09	2.18E-23	Dry Tortugas
2097	SSP5_8.5	35.21879196	3.40E-15	3.42E-09	-2.38E-24	Dry Tortugas
2098	SSP5_8.5	33.04479599	6.92E-16	1.53E-09	9.74E-26	Dry Tortugas
2099	SSP5_8.5	37.82759476	6.11E-17	5.65E-10	-1.87E-26	Dry Tortugas
2100	SSP5_8.5	32.17519379	1.37E-17	2.62E-10	2.52E-28	Dry Tortugas
2024	SSP2_4.5	0	4.578611111	4.578611111	4.578611111	Virgin Islands
2025	SSP2_4.5	0	4.578611111	4.578611111	4.578611111	Virgin Islands
2026	SSP2_4.5	0.869598329	4.549943933	4.569055385	4.531230636	Virgin Islands
2027	SSP2_4.5	0.869598329	4.521456242	4.559519602	4.484340463	Virgin Islands
2028	SSP2_4.5	0	4.521456242	4.559519602	4.484340463	Virgin Islands
2029	SSP2_4.5	0	4.521456242	4.559519602	4.484340463	Virgin Islands
2030	SSP2_4.5	0.43479836	4.507301606	4.55476167	4.461138035	Virgin Islands
2031	SSP2_4.5	0	4.507301606	4.55476167	4.461138035	Virgin Islands
2032	SSP2_4.5	0	4.507301606	4.55476167	4.461138035	Virgin Islands
2033	SSP2_4.5	1.304396629	4.464970581	4.540502752	4.391890824	Virgin Islands
2034	SSP2_4.5	0	4.464970581	4.540502752	4.391890824	Virgin Islands
2035	SSP2_4.5	0	4.464970581	4.540502752	4.391890824	Virgin Islands
2036	SSP2_4.5	1.739196777	4.409059251	4.521550366	4.300994312	Virgin Islands
2037	SSP2_4.5	3.913196802	4.284833932	4.479085446	4.100709729	Virgin Islands
2038	SSP2_4.5	3.913196802	4.164108663	4.437019343	3.909751807	Virgin Islands
2039	SSP2_4.5	2.608796835	4.085892806	4.409238666	3.788374804	Virgin Islands
2040	SSP2_4.5	0.43479836	4.073101722	4.404637555	3.768773372	Virgin Islands
2041	SSP2_4.5	0.869598329	4.047599592	4.395444918	3.729773276	Virgin Islands
2042	SSP2_4.5	1.304396629	4.00958593	4.381684749	3.671878542	Virgin Islands
2043	SSP2_4.5	2.173996687	3.946824779	4.358822906	3.576884986	Virgin Islands
2044	SSP2_4.5	0.43479836	3.934469054	4.354274404	3.558377823	Virgin Islands
2045	SSP2_4.5	1.739196658	3.885200783	4.336099349	3.484732069	Virgin Islands
2046	SSP2_4.5	1.739196658	3.83654946	4.318000159	3.41261052	Virgin Islands
2047	SSP2_4.5	0.86959672	3.812528454	4.308988354	3.377296141	Virgin Islands
2048	SSP2_4.5	3.478396654	3.717045753	4.273016264	3.237499991	Virgin Islands
2049	SSP2_4.5	4.347996712	3.600681493	4.228426518	3.069987983	Virgin Islands
2050	SSP2_4.5	3.043596506	3.521776538	4.19753942	2.958796708	Virgin Islands
2051	SSP2_4.5	3.478396654	3.433575561	4.162497723	2.836323472	Virgin Islands
2052	SSP2_4.5	2.608796835	3.369081553	4.136435857	2.74827071	Virgin Islands
2053	SSP2_4.5	4.347996712	3.263610513	4.093271354	2.606071993	Virgin Islands
2054	SSP2_4.5	2.608796835	3.202309016	4.067642922	2.525167316	Virgin Islands
2055	SSP2_4.5	4.782796383	3.092033874	4.020951624	2.381446719	Virgin Islands
2056	SSP2_4.5	2.608796835	3.033955159	3.995775993	2.307515462	Virgin Islands
2057	SSP2_4.5	6.087196827	2.900983527	3.937400614	2.140364483	Virgin Islands
2058	SSP2_4.5	4.782796383	2.80108487	3.892204329	2.018545045	Virgin Islands
2059	SSP2_4.5	4.347996712	2.713395294	3.851588429	1.914103181	Virgin Islands
2060	SSP2_4.5	4.782796383	2.61995645	3.807377157	1.805161469	Virgin Islands
2061	SSP2_4.5	5.2175951	2.521533372	3.759700311	1.693080109	Virgin Islands
2062	SSP2_4.5	6.956796646	2.395232449	3.696927182	1.552916982	Virgin Islands
2063	SSP2_4.5	2.173996687	2.357740411	3.677638124	1.51274215	Virgin Islands
2064	SSP2_4.5	5.652396679	2.261786846	3.627748197	1.410989787	Virgin Islands
2065	SSP2_4.5	4.782796383	2.183899651	3.586106323	1.330682912	Virgin Islands
2066	SSP2_4.5	6.08719492	2.088184127	3.533715935	1.23429141	Virgin Islands
2067	SSP2_4.5	5.217596531	2.00973795	3.489465926	1.157654998	Virgin Islands
2068	SSP2_4.5	3.913196802	1.95311355	3.456694005	1.10374643	Virgin Islands
2069	SSP2_4.5	8.695995331	1.830826832	3.384551457	0.989528161	Virgin Islands
2070	SSP2_4.5	6.956794739	1.739122689	3.328041946	0.907609224	Virgin Islands
2071	SSP2_4.5	6.08719492	1.662900762	3.27942169	0.841864172	Virgin Islands
2072	SSP2_4.5	9.130795479	1.553578793	3.207556741	0.750390186	Virgin Islands
2073	SSP2_4.5	9.130795479	1.45144384	3.137266634	0.668855441	Virgin Islands
2074	SSP2_4.5	8.26119709	1.365111062	3.075064447	0.603101436	Virgin Islands
2075	SSP2_4.5	4.782796383	1.318101914	3.03976667	0.568775751	Virgin Islands
2076	SSP2_4.5	4.347996712	1.276837974	3.00804612	0.539346633	Virgin Islands
2077	SSP2_4.5	7.826395035	1.204888098	2.951544943	0.489115069	Virgin Islands
2078	SSP2_4.5	6.521994591	1.148308528	2.905345039	0.451154	Virgin Islands
2079	SSP2_4.5	9.130795479	1.072816741	2.841677571	0.4021332	Virgin Islands
2080	SSP2_4.5	9.130796432	1.002287908	2.779405301	0.358438823	Virgin Islands
2081	SSP2_4.5	5.652395248	0.961497551	2.741700587	0.334328972	Virgin Islands
2082	SSP2_4.5	6.521994591	0.916347202	2.698785332	0.308381121	Virgin Islands
2083	SSP2_4.5	7.391594887	0.867579677	2.650909345	0.281255924	Virgin Islands
2084	SSP2_4.5	6.087196827	0.829555554	2.612181488	0.260882408	Virgin Islands
2085	SSP2_4.5	6.087195396	0.793197953	2.574019426	0.241984706	Virgin Islands
2086	SSP2_4.5	6.956794739	0.753467523	2.531042807	0.221951794	Virgin Islands
2087	SSP2_4.5	12.17439461	0.687421844	2.457089414	0.189796462	Virgin Islands
2088	SSP2_4.5	10.43519402	0.635773506	2.395552922	0.166227764	Virgin Islands
2089	SSP2_4.5	11.30479527	0.584025023	2.330557957	0.143865631	Virgin Islands
2090	SSP2_4.5	6.521994591	0.556600165	2.29407823	0.132699969	Virgin Islands
2091	SSP2_4.5	6.08719492	0.532205602	2.260563427	0.1230875	Virgin Islands
2092	SSP2_4.5	8.26119709	0.500549683	2.215743523	0.110986983	Virgin Islands
2093	SSP2_4.5	11.73959541	0.458240678	2.153314885	0.09548197	Virgin Islands
2094	SSP2_4.5	6.521994591	0.436722447	2.119609506	0.088071449	Virgin Islands
2095	SSP2_4.5	9.130795479	0.408011559	2.073160575	0.078501916	Virgin Islands
2096	SSP2_4.5	10.86999512	0.376078956	2.019075987	0.068347463	Virgin Islands
2097	SSP2_4.5	7.826395035	0.35488689	1.98115098	0.061981983	Virgin Islands
2098	SSP2_4.5	8.261195183	0.333778003	1.94187096	0.055888645	Virgin Islands
2099	SSP2_4.5	9.565594673	0.310789951	1.897290599	0.049526808	Virgin Islands
2100	SSP2_4.5	10.00039577	0.288412189	1.851753822	0.043632885	Virgin Islands
2024	SSP5_8.5	0.86959672	4.578611111	4.578611111	4.578611111	Virgin Islands
2025	SSP5_8.5	0.43479836	4.564277548	4.573833257	4.554920917	Virgin Islands
2026	SSP5_8.5	0	4.564277548	4.573833257	4.554920917	Virgin Islands
2027	SSP5_8.5	0	4.564277548	4.573833257	4.554920917	Virgin Islands
2028	SSP5_8.5	1.739198327	4.507122624	4.554741729	4.460650178	Virgin Islands
2029	SSP5_8.5	3.478396654	4.394244191	4.516718053	4.276010841	Virgin Islands
2030	SSP5_8.5	1.304398417	4.352974905	4.502578213	4.209637142	Virgin Islands
2031	SSP5_8.5	0.869598329	4.32572046	4.493181171	4.16607489	Virgin Islands
2032	SSP5_8.5	1.739196658	4.271552854	4.474426309	4.079851971	Virgin Islands
2033	SSP5_8.5	0.43479836	4.258180552	4.469757173	4.058742406	Virgin Islands
2034	SSP5_8.5	0.869598329	4.231519624	4.460428629	4.016741647	Virgin Islands
2035	SSP5_8.5	0.43479836	4.218272648	4.4557741	3.995958622	Virgin Islands
2036	SSP5_8.5	3.043596506	4.125833864	4.423226312	3.851229802	Virgin Islands
2037	SSP5_8.5	0	4.125833864	4.423226312	3.851229802	Virgin Islands
2038	SSP5_8.5	4.347996712	3.996672257	4.377069096	3.651962701	Virgin Islands
2039	SSP5_8.5	2.608796835	3.921601415	4.349663774	3.538588679	Virgin Islands
2040	SSP5_8.5	4.782796383	3.786556623	4.299735239	3.337188925	Virgin Islands
2041	SSP5_8.5	2.173996687	3.7272865	4.277300975	3.250853976	Virgin Islands
2042	SSP5_8.5	3.478396654	3.633938637	4.241593416	3.116291637	Virgin Islands
2043	SSP5_8.5	3.478396654	3.542928621	4.20618395	2.987299226	Virgin Islands
2044	SSP5_8.5	2.173998356	3.48747191	4.184237781	2.910016061	Virgin Islands
2045	SSP5_8.5	6.956796646	3.312788153	4.114376442	2.669107821	Virgin Islands
2046	SSP5_8.5	5.652395248	3.1779668	4.058561845	2.489574277	Virgin Islands
2047	SSP5_8.5	4.782796383	3.068529909	4.011974786	2.347879468	Virgin Islands
2048	SSP5_8.5	4.782794952	2.962861634	3.965922499	2.214249298	Virgin Islands
2049	SSP5_8.5	4.347996712	2.870107543	3.924537336	2.099681469	Virgin Islands
2050	SSP5_8.5	6.956796646	2.72634691	3.859012036	1.92585749	Virgin Islands
2051	SSP5_8.5	6.956794739	2.589787132	3.794580785	1.766423727	Virgin Islands
2052	SSP5_8.5	6.08719492	2.476282451	3.739144738	1.638468197	Virgin Islands
2053	SSP5_8.5	7.826395035	2.336743825	3.668911081	1.485870934	Virgin Islands
2054	SSP5_8.5	8.26119709	2.197752856	3.596168047	1.33979757	Virgin Islands
2055	SSP5_8.5	10.43519497	2.032628203	3.506103932	1.173423089	Virgin Islands
2056	SSP5_8.5	8.695994377	1.905362995	3.432930187	1.05199453	Virgin Islands
2057	SSP5_8.5	6.956794739	1.809925416	3.37561293	0.964904261	Virgin Islands
2058	SSP5_8.5	12.17439461	1.651275243	3.276982425	0.82511347	Virgin Islands
2059	SSP5_8.5	11.73959541	1.51170106	3.18465335	0.70984414	Virgin Islands
2060	SSP5_8.5	10.43519497	1.398121813	3.104895401	0.621696533	Virgin Islands
2061	SSP5_8.5	11.73959541	1.279945446	3.017414883	0.53484479	Virgin Islands
2062	SSP5_8.5	12.6091938	1.163744068	2.926101677	0.454591647	Virgin Islands
2063	SSP5_8.5	13.0439949	1.054448992	2.834498345	0.384028322	Virgin Islands
2064	SSP5_8.5	11.30479527	0.968622616	2.757594128	0.33236612	Virgin Islands
2065	SSP5_8.5	12.6091938	0.880685054	2.674143635	0.282494781	Virgin Islands
2066	SSP5_8.5	13.9135952	0.792459888	2.58484695	0.235721616	Virgin Islands
2067	SSP5_8.5	12.60919476	0.720515464	2.506624138	0.200351725	Virgin Islands
2068	SSP5_8.5	13.9135952	0.648335748	2.422921369	0.167179133	Virgin Islands
2069	SSP5_8.5	16.08759499	0.573238575	2.329371823	0.135173962	Virgin Islands
2070	SSP5_8.5	16.95719528	0.503250842	2.234572752	0.107897124	Virgin Islands
2071	SSP5_8.5	16.52239418	0.443383499	2.145963571	0.08668277	Virgin Islands
2072	SSP5_8.5	16.95719528	0.389250007	2.058628715	0.069191	Virgin Islands
2073	SSP5_8.5	18.69639397	0.336851492	1.966255275	0.053796896	Virgin Islands
2074	SSP5_8.5	17.82679558	0.293615617	1.882130401	0.042384483	Virgin Islands
2075	SSP5_8.5	17.39199638	0.256848372	1.803568789	0.033612389	Virgin Islands
2076	SSP5_8.5	20.87039375	0.21825258	1.713229931	0.025264494	Virgin Islands
2077	SSP5_8.5	20.43559456	0.186139707	1.629203837	0.019120584	Virgin Islands
2078	SSP5_8.5	20.87039375	0.158169083	1.547598736	0.01437184	Virgin Islands
2079	SSP5_8.5	20.43559456	0.134896672	1.471696095	0.010876844	Virgin Islands
2080	SSP5_8.5	25.21839523	0.110403153	1.382622942	0.007612715	Virgin Islands
2081	SSP5_8.5	21.73999596	0.093121972	1.310483221	0.005643261	Virgin Islands
2082	SSP5_8.5	22.17479515	0.078254255	1.240739948	0.004154117	Virgin Islands
2083	SSP5_8.5	20.00079536	0.066985194	1.181182062	0.003165398	Virgin Islands
2084	SSP5_8.5	23.47919464	0.055661334	1.114622374	0.002280978	Virgin Islands
2085	SSP5_8.5	26.95759583	0.044857764	1.042508279	0.001549251	Virgin Islands
2086	SSP5_8.5	24.78359413	0.036853261	0.980499234	0.001092338	Virgin Islands
2087	SSP5_8.5	25.65319443	0.030046353	0.920132184	0.000758877	Virgin Islands
2088	SSP5_8.5	25.65319443	0.024496701	0.863481793	0.000527212	Virgin Islands
2089	SSP5_8.5	25.65319443	0.019972087	0.810319233	0.000366269	Virgin Islands
2090	SSP5_8.5	25.65319443	0.016283183	0.760429769	0.000254457	Virgin Islands
2091	SSP5_8.5	26.08799553	0.013224654	0.712818357	0.000175461	Virgin Islands
2092	SSP5_8.5	28.26199532	0.010533618	0.664468751	0.000116451	Virgin Islands
2093	SSP5_8.5	25.65319443	0.008588027	0.62355896	8.09E-05	Virgin Islands
2094	SSP5_8.5	28.69679451	0.006813595	0.580613016	5.33E-05	Virgin Islands
2095	SSP5_8.5	28.69679451	0.005405791	0.540624859	3.51E-05	Virgin Islands
2096	SSP5_8.5	28.69679451	0.004288863	0.503390777	2.31E-05	Virgin Islands
2097	SSP5_8.5	33.91439438	0.003241593	0.462417513	1.38E-05	Virgin Islands
2098	SSP5_8.5	32.6099968	0.002480493	0.426226873	8.43E-06	Virgin Islands
2099	SSP5_8.5	34.78399658	0.001859266	0.390644775	4.94E-06	Virgin Islands
2100	SSP5_8.5	30.43599319	0.001451828	0.362109587	3.15E-06	Virgin Islands
