# Supplementary material for: Coral cover and species responses to heat exposure vary across contemporary Western Atlantic reefs
Source: Sci Rep. 2025 Nov 27;16:45. doi: 10.1038/s41598-025-28828-3 (PMC12764933; doi:10.1038/s41598-025-28828-3)
Supplement: Supplementary file 2 — Supplementary Information 2. [file 41598_2025_28828_MOESM2_ESM.csv]

Location	year	maxDHW	Absolute_change	relative_change	attributed_maxDHW	weighted_DHW	Region
Bird Key Reef	2000	0.7343	0.435	2.257980794	1.96	1.812005155	Dry Tortugas
Bird Key Reef	2001	0	0.605	3.07106599	0.7343	0.460069939	Dry Tortugas
Bird Key Reef	2002	0	-7.645	-37.65082492	0	0.088661674	Dry Tortugas
Bird Key Reef	2003	0.1443	2.525	19.94470774	0	0.017423232	Dry Tortugas
Bird Key Reef	2004	0.2943	-2.425	-15.96970695	0.2943	0.213127259	Dry Tortugas
Bird Key Reef	2005	0.9143	-2.45	-19.20062696	0.9143	0.632690563	Dry Tortugas
Bird Key Reef	2006	0	-0.34	-3.297769156	0.9143	0.313713769	Dry Tortugas
Bird Key Reef	2007	0.9614	-0.3725	-3.736208626	0	0.394261506	Dry Tortugas
Bird Key Reef	2008	0	1.4	14.58713207	0.9614	0.292509413	Dry Tortugas
Bird Key Reef	2009	0.7186	1.055	9.593089338	0	0.37927542	Dry Tortugas
Bird Key Reef	2010	0.9957	-3.79	-31.44575814	0.7186	0.533421281	Dry Tortugas
Bird Key Reef	2011	4.0343	2.1225	25.68835098	0.9957	1.278281377	Dry Tortugas
Bird Key Reef	2012	0	-1.3725	-13.21617718	4.0343	1.347674232	Dry Tortugas
Bird Key Reef	2013	0	0.3175	3.522884882	0	0.487113977	Dry Tortugas
Bird Key Reef	2014	3.9	1.165	12.48660236	0	0.470898175	Dry Tortugas
Bird Key Reef	2015	6.4729	-1.4775	-14.07813244	3.9	3.024070931	Dry Tortugas
Bird Key Reef	2016	0	1.2025	13.33518159	6.4729	2.440301315	Dry Tortugas
Bird Key Reef	2017	0.4671	-1.2125	-11.86399217	0	2.025802252	Dry Tortugas
Bird Key Reef	2018	0	-0.48	-5.32889259	0.4671	0.142116857	Dry Tortugas
Bird Key Reef	2019	1.6929	1.05	12.31310466	1.6929	1.029822159	Dry Tortugas
Bird Key Reef	2020	0.9229	-1.41	-14.7220047	1.6929	1.084856874	Dry Tortugas
Bird Key Reef	2021	0.4643	-0.3325	-4.071013162	0.9229	0.752175701	Dry Tortugas
Bird Key Reef	2022	4.04	-1.3575	-17.32610083	0.4643	1.035571883	Dry Tortugas
Bird Key Reef	2023	14.3457	-0.6425	-9.918950212	14.3457	9.534070083	Dry Tortugas
Bird Key Reef	2024	6.8243	-1.8025	-30.89117395	14.3457	8.776527967	Dry Tortugas
Black Coral Rock	2000	0.7343	-4.935	-19.39096267	1.96	3.291985951	Dry Tortugas
Black Coral Rock	2001	0	0.6175	3.009992688	0.7343	0.460069939	Dry Tortugas
Black Coral Rock	2002	0	-1.815	-8.588666746	0	0.088661674	Dry Tortugas
Black Coral Rock	2003	0.1443	1.9825	10.26271515	0	0.017423232	Dry Tortugas
Black Coral Rock	2004	0.2943	-0.88	-4.131455399	0.2943	0.213127259	Dry Tortugas
Black Coral Rock	2005	0.9143	1.74	8.521057786	0.9143	0.632690563	Dry Tortugas
Black Coral Rock	2006	0	-5.9575	-26.88402527	0.9143	0.313713769	Dry Tortugas
Black Coral Rock	2007	0.9614	-0.9525	-5.878722419	0	0.394261506	Dry Tortugas
Black Coral Rock	2008	0	2.5675	16.83606557	0.9614	0.292509413	Dry Tortugas
Black Coral Rock	2009	0.7186	0.18	1.010242739	0	0.37927542	Dry Tortugas
Black Coral Rock	2010	0.9957	-2.8575	-15.87720517	0.7186	0.533421281	Dry Tortugas
Black Coral Rock	2011	4.0343	-1.29	-8.520475561	0.9957	1.278281377	Dry Tortugas
Black Coral Rock	2012	0	1.4575	10.5234657	4.0343	1.347674232	Dry Tortugas
Black Coral Rock	2013	0	-1.1575	-7.561652785	0	0.487113977	Dry Tortugas
Black Coral Rock	2014	3.9	1.7975	14.17027986	0	0.470898175	Dry Tortugas
Black Coral Rock	2015	6.4729	-0.7125	-4.919730709	3.9	3.024070931	Dry Tortugas
Black Coral Rock	2016	0	0.02	0.145243282	6.4729	2.440301315	Dry Tortugas
Black Coral Rock	2017	0.4671	0.2	1.450326323	0	2.025802252	Dry Tortugas
Black Coral Rock	2018	0	-0.8375	-5.986418871	0.4671	0.142116857	Dry Tortugas
Black Coral Rock	2019	1.6929	0.15	1.140467592	1.6929	1.029822159	Dry Tortugas
Black Coral Rock	2020	0.9229	-0.3475	-2.612290923	1.6929	1.084856874	Dry Tortugas
Black Coral Rock	2021	0.4643	-0.515	-3.975299112	0.9229	0.752175701	Dry Tortugas
Black Coral Rock	2022	4.04	-3.24	-26.04501608	0.4643	1.035571883	Dry Tortugas
Black Coral Rock	2023	14.3457	-5.4325	-59.04891304	14.3457	9.534070083	Dry Tortugas
Black Coral Rock	2024	6.8243	0.9925	26.34372926	14.3457	10.30199634	Dry Tortugas
Davis Rock	2010	0.9957	1.46	17.12107886	0.7186	0.533421281	Dry Tortugas
Davis Rock	2011	4.0343	-0.685	-6.858573217	0.9957	1.278281377	Dry Tortugas
Davis Rock	2012	0	1.31	14.08223596	4.0343	1.347674232	Dry Tortugas
Davis Rock	2013	0	-0.3	-2.826855124	0	0.487113977	Dry Tortugas
Davis Rock	2014	3.9	0.4425	4.290909091	0	0.470898175	Dry Tortugas
Davis Rock	2015	6.4729	-2.105	-19.57229196	3.9	3.024070931	Dry Tortugas
Davis Rock	2016	0	1.1625	13.43930636	6.4729	2.440301315	Dry Tortugas
Davis Rock	2017	0.4671	-0.56	-5.707006369	0	2.025802252	Dry Tortugas
Davis Rock	2018	0	-0.345	-3.728721967	0.4671	0.142116857	Dry Tortugas
Davis Rock	2019	1.6929	0.09	1.010384507	1.6929	1.029822159	Dry Tortugas
Davis Rock	2020	0.9229	-0.67	-7.44651292	1.6929	1.084856874	Dry Tortugas
Davis Rock	2021	0.4643	0.3425	4.112879015	0.9229	0.752175701	Dry Tortugas
Davis Rock	2022	4.04	-0.4875	-5.62283737	0.4643	1.035571883	Dry Tortugas
Davis Rock	2023	14.3457	-3.1525	-38.52734494	14.3457	9.534070083	Dry Tortugas
Davis Rock	2024	6.8243	-1.7025	-33.84691849	14.3457	10.30199634	Dry Tortugas
Loggerhead Patch	2006	0	-2.55	-61.96840826	0.9143	0.313713769	Dry Tortugas
Loggerhead Patch	2007	0.9614	0.9	57.50798722	0	0.394261506	Dry Tortugas
Loggerhead Patch	2008	0	-0.685	-27.78904665	0.9614	0.292509413	Dry Tortugas
Loggerhead Patch	2009	0.7186	0.485	27.24719101	0	0.37927542	Dry Tortugas
Loggerhead Patch	2010	0.9957	-0.385	-16.99779249	0.7186	0.533421281	Dry Tortugas
Loggerhead Patch	2011	4.0343	0.685	36.43617021	0.9957	1.278281377	Dry Tortugas
Loggerhead Patch	2012	0	-0.77	-30.01949318	4.0343	1.347674232	Dry Tortugas
Loggerhead Patch	2013	0	0.175	9.749303621	0	0.487113977	Dry Tortugas
Loggerhead Patch	2014	3.9	-0.085	-4.314720812	0	0.470898175	Dry Tortugas
Loggerhead Patch	2015	6.4729	0.08	4.24403183	3.9	3.024070931	Dry Tortugas
Loggerhead Patch	2016	0	-0.615	-31.29770992	6.4729	2.440301315	Dry Tortugas
Loggerhead Patch	2017	0.4671	-0.35	-25.92592593	0	2.025802252	Dry Tortugas
Loggerhead Patch	2018	0	-0.085	-8.5	0.4671	0.142116857	Dry Tortugas
Loggerhead Patch	2019	1.6929	0.01	1.092896175	1.6929	1.029822159	Dry Tortugas
Loggerhead Patch	2020	0.9229	-0.04	-4.324324324	1.6929	1.084856874	Dry Tortugas
Loggerhead Patch	2021	0.4643	0.385	43.50282486	0.9229	0.752175701	Dry Tortugas
Loggerhead Patch	2022	4.04	0.335	26.37795276	0.4643	1.035571883	Dry Tortugas
Loggerhead Patch	2023	14.3457	-0.305	-19.00311526	14.3457	9.534070083	Dry Tortugas
Loggerhead Patch	2024	6.8243	-1.12	-86.15384615	14.3457	10.30199634	Dry Tortugas
Mayer's Peak	2005	0.9143	1.045	31.03192279	0.9143	0.632690563	Dry Tortugas
Mayer's Peak	2006	0	-1.555	-35.2407932	0.9143	0.313713769	Dry Tortugas
Mayer's Peak	2007	0.9614	1.2925	45.23184602	0	0.394261506	Dry Tortugas
Mayer's Peak	2008	0	-0.235	-5.662650602	0.9614	0.292509413	Dry Tortugas
Mayer's Peak	2009	0.7186	-0.5125	-13.09067688	0	0.37927542	Dry Tortugas
Mayer's Peak	2010	0.9957	0.9175	26.96546657	0.7186	0.533421281	Dry Tortugas
Mayer's Peak	2011	4.0343	-0.1775	-4.108796296	0.9957	1.278281377	Dry Tortugas
Mayer's Peak	2012	0	0.0875	2.112251056	4.0343	1.347674232	Dry Tortugas
Mayer's Peak	2013	0	-0.3775	-8.924349882	0	0.487113977	Dry Tortugas
Mayer's Peak	2014	3.9	0.5575	14.47112265	0	0.470898175	Dry Tortugas
Mayer's Peak	2015	6.4729	0.7175	16.26984127	3.9	3.024070931	Dry Tortugas
Mayer's Peak	2016	0	-0.81	-15.79717211	6.4729	2.440301315	Dry Tortugas
Mayer's Peak	2017	0.4671	0.73	16.90793283	0	2.025802252	Dry Tortugas
Mayer's Peak	2018	0	0.095	1.882119861	0.4671	0.142116857	Dry Tortugas
Mayer's Peak	2019	1.6929	0.26	5.05590666	1.6929	1.029822159	Dry Tortugas
Mayer's Peak	2020	0.9229	0.1375	2.545118001	1.6929	1.084856874	Dry Tortugas
Mayer's Peak	2021	0.4643	-0.995	-17.96028881	0.9229	0.752175701	Dry Tortugas
Mayer's Peak	2022	4.04	-0.4825	-10.61606161	0.4643	1.035571883	Dry Tortugas
Mayer's Peak	2023	14.3457	-0.5825	-14.33846154	14.3457	9.534070083	Dry Tortugas
Mayer's Peak	2024	6.8243	-1.02	-29.31034483	14.3457	10.30199634	Dry Tortugas
Palmata Patch	2005	0.9143	-0.24	-4.159445407	0.9143	0.632690563	Dry Tortugas
Palmata Patch	2006	0	-3.05	-55.15370705	0.9143	0.313713769	Dry Tortugas
Palmata Patch	2007	0.9614	0.415	16.73387097	0	0.394261506	Dry Tortugas
Palmata Patch	2008	0	0.66	22.79792746	0.9614	0.292509413	Dry Tortugas
Palmata Patch	2009	0.7186	0.86	24.19127989	0	0.37927542	Dry Tortugas
Palmata Patch	2010	0.9957	1.69	38.2785957	0.7186	0.533421281	Dry Tortugas
Palmata Patch	2011	4.0343	3.195	52.33415233	0.9957	1.278281377	Dry Tortugas
Palmata Patch	2012	0	-1.485	-15.96774194	4.0343	1.347674232	Dry Tortugas
Palmata Patch	2013	0	0.15	1.919385797	0	0.487113977	Dry Tortugas
Palmata Patch	2014	3.9	1.62	20.33898305	0	0.470898175	Dry Tortugas
Palmata Patch	2015	6.4729	-1.845	-19.24882629	3.9	3.024070931	Dry Tortugas
Palmata Patch	2016	0	0.425	5.490956072	6.4729	2.440301315	Dry Tortugas
Palmata Patch	2017	0.4671	0.025	0.306184936	0	2.025802252	Dry Tortugas
Palmata Patch	2018	0	-1.715	-20.94017094	0.4671	0.142116857	Dry Tortugas
Palmata Patch	2019	1.6929	1.825	28.18532819	1.6929	1.029822159	Dry Tortugas
Palmata Patch	2020	0.9229	0.98	11.80722892	1.6929	1.084856874	Dry Tortugas
Palmata Patch	2021	0.4643	1.8	19.39655172	0.9229	0.752175701	Dry Tortugas
Palmata Patch	2022	4.04	-0.01	-0.090252708	0.4643	1.035571883	Dry Tortugas
Palmata Patch	2023	14.3457	-2.05	-18.51851852	14.3457	9.534070083	Dry Tortugas
Palmata Patch	2024	6.8243	-8.98	-99.55654102	14.3457	10.30199634	Dry Tortugas
Prolifera Patch	2005	0.9143	-1.44	-9.465381245	0.9143	0.632690563	Dry Tortugas
Prolifera Patch	2006	0	-1.476666667	-10.72120039	0.9143	0.313713769	Dry Tortugas
Prolifera Patch	2007	0.9614	2.216666667	18.02656546	0	0.394261506	Dry Tortugas
Prolifera Patch	2008	0	-1.456666667	-10.03674782	0.9614	0.292509413	Dry Tortugas
Prolifera Patch	2009	0.7186	0.89	6.816441154	0	0.37927542	Dry Tortugas
Prolifera Patch	2010	0.9957	1.33	9.536328872	0.7186	0.533421281	Dry Tortugas
Prolifera Patch	2011	4.0343	2.783333333	18.21950687	0.9957	1.278281377	Dry Tortugas
Prolifera Patch	2012	0	1.21	6.699889258	4.0343	1.347674232	Dry Tortugas
Prolifera Patch	2013	0	-0.55	-2.854177478	0	0.487113977	Dry Tortugas
Prolifera Patch	2014	3.9	1.42	7.585470085	0	0.470898175	Dry Tortugas
Prolifera Patch	2015	6.4729	-2.593333333	-12.87653095	3.9	3.024070931	Dry Tortugas
Prolifera Patch	2016	0	-1.54	-8.776595745	6.4729	2.440301315	Dry Tortugas
Prolifera Patch	2017	0.4671	0.58	3.623490212	0	2.025802252	Dry Tortugas
Prolifera Patch	2018	0	-2.003333333	-12.07797428	0.4671	0.142116857	Dry Tortugas
Prolifera Patch	2019	1.6929	2.72	18.65142857	1.6929	1.029822159	Dry Tortugas
Prolifera Patch	2020	0.9229	3.37	19.47601618	1.6929	1.084856874	Dry Tortugas
Prolifera Patch	2021	0.4643	2.533333333	12.25411158	0.9229	0.752175701	Dry Tortugas
Prolifera Patch	2022	4.04	-3.256666667	-14.03332376	0.4643	1.035571883	Dry Tortugas
Prolifera Patch	2023	14.3457	-13.36666667	-67.00083542	14.3457	9.534070083	Dry Tortugas
Prolifera Patch	2024	6.8243	-4.96	-75.34177215	14.3457	10.30199634	Dry Tortugas
Temptation Rock	2005	0.9143	-0.2475	-5.840707965	0.9143	0.632690563	Dry Tortugas
Temptation Rock	2006	0	-0.7075	-17.73182957	0.9143	0.313713769	Dry Tortugas
Temptation Rock	2007	0.9614	-0.8375	-25.51408987	0	0.394261506	Dry Tortugas
Temptation Rock	2008	0	1.885	77.09611452	0.9614	0.292509413	Dry Tortugas
Temptation Rock	2009	0.7186	0.5875	13.56812933	0	0.37927542	Dry Tortugas
Temptation Rock	2010	0.9957	-0.91	-18.50533808	0.7186	0.533421281	Dry Tortugas
Temptation Rock	2011	4.0343	1.5075	37.61696818	0.9957	1.278281377	Dry Tortugas
Temptation Rock	2012	0	-1.705	-30.9156845	4.0343	1.347674232	Dry Tortugas
Temptation Rock	2013	0	1.11	29.13385827	0	0.487113977	Dry Tortugas
Temptation Rock	2014	3.9	0.815	16.56504065	0	0.470898175	Dry Tortugas
Temptation Rock	2015	6.4729	0.755	13.16477768	3.9	3.024070931	Dry Tortugas
Temptation Rock	2016	0	-1.49	-22.95839753	6.4729	2.440301315	Dry Tortugas
Temptation Rock	2017	0.4671	-0.4925	-9.85	0	2.025802252	Dry Tortugas
Temptation Rock	2018	0	-1.5775	-34.99722684	0.4671	0.142116857	Dry Tortugas
Temptation Rock	2019	1.6929	1.8125	61.86006826	1.6929	1.029822159	Dry Tortugas
Temptation Rock	2020	0.9229	-0.1275	-2.688455456	1.6929	1.084856874	Dry Tortugas
Temptation Rock	2021	0.4643	0.7675	16.63055255	0.9229	0.752175701	Dry Tortugas
Temptation Rock	2022	4.04	-1.99	-36.97166744	0.4643	1.035571883	Dry Tortugas
Temptation Rock	2023	14.3457	0.23	6.779661017	14.3457	9.534070083	Dry Tortugas
Temptation Rock	2024	6.8243	-1.64	-45.27260179	14.3457	10.30199634	Dry Tortugas
Texas Rock	2010	0.9957	2.1525	34.53670277	0.7186	0.533421281	Dry Tortugas
Texas Rock	2011	4.0343	-0.8475	-10.10733453	0.9957	1.278281377	Dry Tortugas
Texas Rock	2012	0	1.175	15.58872305	4.0343	1.347674232	Dry Tortugas
Texas Rock	2013	0	-2.05	-23.52941176	0	0.487113977	Dry Tortugas
Texas Rock	2014	3.9	0.815	12.2326454	0	0.470898175	Dry Tortugas
Texas Rock	2015	6.4729	0.1225	1.638248078	3.9	3.024070931	Dry Tortugas
Texas Rock	2016	0	-0.6275	-8.256578947	6.4729	2.440301315	Dry Tortugas
Texas Rock	2017	0.4671	-0.34	-4.876299749	0	2.025802252	Dry Tortugas
Texas Rock	2018	0	-0.3525	-5.314738032	0.4671	0.142116857	Dry Tortugas
Texas Rock	2019	1.6929	-0.45	-7.165605096	1.6929	1.029822159	Dry Tortugas
Texas Rock	2020	0.9229	0.7125	12.2212693	1.6929	1.084856874	Dry Tortugas
Texas Rock	2021	0.4643	0.3075	4.700038212	0.9229	0.752175701	Dry Tortugas
Texas Rock	2022	4.04	-3.3925	-49.52554745	0.4643	1.035571883	Dry Tortugas
Texas Rock	2023	14.3457	-0.1575	-4.555314534	14.3457	9.534070083	Dry Tortugas
Texas Rock	2024	6.8243	-0.1725	-5.227272727	14.3457	10.30199634	Dry Tortugas
The Maze	2010	0.9957	-0.1175	-1.056654676	0.7186	0.533421281	Dry Tortugas
The Maze	2011	4.0343	1.4425	13.11065667	0.9957	1.278281377	Dry Tortugas
The Maze	2012	0	0.26	2.089192447	4.0343	1.347674232	Dry Tortugas
The Maze	2013	0	-1.595	-12.55411255	0	0.487113977	Dry Tortugas
The Maze	2014	3.9	2.01	18.09180918	0	0.470898175	Dry Tortugas
The Maze	2015	6.4729	-2.225	-16.95884146	3.9	3.024070931	Dry Tortugas
The Maze	2016	0	2.24	20.55988986	6.4729	2.440301315	Dry Tortugas
The Maze	2017	0.4671	-3.66	-27.8644842	0	2.025802252	Dry Tortugas
The Maze	2018	0	0.9525	10.05277045	0.4671	0.142116857	Dry Tortugas
The Maze	2019	1.6929	-0.2525	-2.421481659	1.6929	1.029822159	Dry Tortugas
The Maze	2020	0.9229	-0.1925	-1.891891892	1.6929	1.084856874	Dry Tortugas
The Maze	2021	0.4643	0.55	5.509641873	0.9229	0.752175701	Dry Tortugas
The Maze	2022	4.04	-3.205	-30.4296226	0.4643	1.035571883	Dry Tortugas
The Maze	2023	14.3457	0.67	9.143636984	14.3457	9.534070083	Dry Tortugas
The Maze	2024	6.8243	-2.09	-26.13316661	14.3457	10.30199634	Dry Tortugas
White Shoal	2000	0.7343	-2.5875	-24.73709369	1.96	1.812005155	Dry Tortugas
White Shoal	2001	0	-2.52	-32.01016196	0.7343	0.460069939	Dry Tortugas
White Shoal	2002	0	1.3225	24.70808034	0	0.088661674	Dry Tortugas
White Shoal	2003	0.1443	-2.4375	-36.51685393	0	0.017423232	Dry Tortugas
White Shoal	2004	0.2943	-2.345	-55.33923304	0.2943	0.213127259	Dry Tortugas
White Shoal	2005	0.9143	-0.5625	-29.72258917	0.9143	0.632690563	Dry Tortugas
White Shoal	2006	0	0.08	6.015037594	0.9143	0.313713769	Dry Tortugas
White Shoal	2007	0.9614	-0.4175	-29.60992908	0	0.394261506	Dry Tortugas
White Shoal	2008	0	0.4575	46.09571788	0.9614	0.292509413	Dry Tortugas
White Shoal	2009	0.7186	-0.0025	-0.172413793	0	0.37927542	Dry Tortugas
White Shoal	2010	0.9957	0.6975	48.1865285	0.7186	0.533421281	Dry Tortugas
White Shoal	2011	4.0343	0.3175	14.8018648	0.9957	1.278281377	Dry Tortugas
White Shoal	2012	0	-0.615	-24.97461929	4.0343	1.347674232	Dry Tortugas
White Shoal	2013	0	0.8525	46.14343708	0	0.487113977	Dry Tortugas
White Shoal	2014	3.9	0.72	26.66666667	0	0.470898175	Dry Tortugas
White Shoal	2015	6.4729	0.5975	17.47076023	3.9	3.024070931	Dry Tortugas
White Shoal	2016	0	-0.45	-11.20099564	6.4729	2.440301315	Dry Tortugas
White Shoal	2017	0.4671	0.2575	7.217939734	0	2.025802252	Dry Tortugas
White Shoal	2018	0	-1.0225	-26.73202614	0.4671	0.142116857	Dry Tortugas
White Shoal	2019	1.6929	-0.2375	-8.474576271	1.6929	1.029822159	Dry Tortugas
White Shoal	2020	0.9229	1.855	72.31968811	1.6929	1.084856874	Dry Tortugas
White Shoal	2021	0.4643	-1.155	-26.13122172	0.9229	0.752175701	Dry Tortugas
White Shoal	2022	4.04	1.02	31.24042879	0.4643	1.035571883	Dry Tortugas
White Shoal	2023	14.3457	-2.68	-62.54375729	14.3457	9.534070083	Dry Tortugas
White Shoal	2024	6.8243	-1.085	-67.60124611	14.3457	10.30199634	Dry Tortugas
Black Point	2007	1.104952381	0.663333333	6.423499032	5.007755952	2.158979025	Virgin Islands
Black Point	2008	0	2.67	24.29481347	1.104952381	0.940837829	Virgin Islands
Black Point	2010	2.308335683	-0.385	-2.816729667	2.308335683	1.32730058	Virgin Islands
Black Point	2011	0	5.418333333	40.79046424	2.308335683	0.702319446	Virgin Islands
Black Point	2013	3.140983631	-2.981666667	-16.33342463	3.140983631	1.806075878	Virgin Islands
Black Point	2014	0	1.111666667	7.278481013	3.140983631	0.955655583	Virgin Islands
Black Point	2015	4.258894345	2.003333333	12.22663005	4.258894345	2.828130371	Virgin Islands
Black Point	2016	1.155834077	-0.165	-0.897308076	4.258894345	1.960392325	Virgin Islands
Black Point	2017	0	-2.628333333	-14.42290104	1.155834077	0.86589888	Virgin Islands
Black Point	2019	6.831546131	-2.156666667	-12.74500148	6.831546131	3.928161407	Virgin Islands
Black Point	2020	3.671192708	-4.713333333	-31.92233886	6.831546131	4.189470351	Virgin Islands
Black Point	2021	2.26406994	1.501666667	14.93947936	3.671192708	3.243683445	Virgin Islands
Black Point	2022	0	0.27	2.336987882	2.26406994	1.132122703	Virgin Islands
Black Point	2023	15.11764164	0.648333333	5.483507189	15.11764164	8.966064345	Virgin Islands
Black Point	2024	16.57836223	-4.925	-39.48950955	16.57836223	14.13220952	Virgin Islands
Botany Bay	2007	2.165775298	-1.181666667	-10.75872534	2.165775298	1.245327892	Virgin Islands
Botany Bay	2008	0	1.231666667	12.56589015	2.165775298	0.658944935	Virgin Islands
Botany Bay	2010	4.359622024	4.006666667	45.97437369	4.359622024	2.506796947	Virgin Islands
Botany Bay	2011	0	1.344333333	10.56727368	4.359622024	1.326430704	Virgin Islands
Botany Bay	2013	3.320138393	-0.646666667	-5.647743814	3.320138393	1.909090454	Virgin Islands
Botany Bay	2014	0	2.431666667	22.50848504	3.320138393	1.010164065	Virgin Islands
Botany Bay	2015	5.430693452	-2.48	-18.73819418	5.430693452	3.523550402	Virgin Islands
Botany Bay	2016	2.206802083	-1.918333333	-17.83666512	5.430693452	2.921226471	Virgin Islands
Botany Bay	2017	1.003063988	-3.396666667	-38.43832516	2.206802083	1.903911443	Virgin Islands
Botany Bay	2018	0	-1.5	-27.57352941	1.003063988	0.571642004	Virgin Islands
Botany Bay	2019	9.545001488	-1.253333333	-31.81049069	9.545001488	5.609520205	Virgin Islands
Botany Bay	2020	4.904546131	-0.376666667	-14.01985112	9.545001488	5.724231176	Virgin Islands
Botany Bay	2021	4.38949256	0.978333333	42.35209235	4.904546131	5.168691707	Virgin Islands
Botany Bay	2022	0	0.303333333	9.224531171	4.38949256	1.927709133	Virgin Islands
Botany Bay	2023	16.89827827	0.846666667	23.57308585	16.89827827	10.2465664	Virgin Islands
Botany Bay	2024	14.3832128	-1.271666667	-28.65189636	16.89827827	13.41175651	Virgin Islands
Brewers Bay	2019	6.203296131	-2.208333333	-7.342754226	6.203296131	3.566915599	Virgin Islands
Brewers Bay	2020	2.229258929	-15.305	-54.9222488	6.203296131	3.169206379	Virgin Islands
Brewers Bay	2021	2.129058036	-1.925	-15.32439963	2.229258929	2.651480746	Virgin Islands
Brewers Bay	2022	0	1.61	15.1363209	2.129058036	0.916941259	Virgin Islands
Brewers Bay	2023	14.14076844	-2.415	-19.71965161	14.14076844	8.388057295	Virgin Islands
Brewers Bay	2024	15.95062202	-0.625	-6.357009663	15.95062202	13.47403965	Virgin Islands
Buck Island STT	2006	2.125014881	-2.353333333	-25.1514072	2.125014881	1.221890519	Virgin Islands
Buck Island STT	2007	0	0.081666667	1.166111376	2.125014881	0.646543432	Virgin Islands
Buck Island STT	2019	5.419052083	-0.75	-9.77410947	5.419052083	3.115972702	Virgin Islands
Buck Island STT	2020	2.17771875	-2.105	-30.40442947	5.419052083	2.900961531	Virgin Islands
Buck Island STT	2021	0	-0.686666667	-14.25112418	2.17771875	1.31689204	Virgin Islands
Buck Island STT	2023	13.49191172	0.898333333	20.63552833	13.49191172	7.757893442	Virgin Islands
Buck Island STT	2024	12.13805208	0.235	4.474769914	13.49191172	11.08438245	Virgin Islands
Cane Bay	2006	1.038595238	-13.49666667	-57.56735622	1.038595238	0.597195665	Virgin Islands
Cane Bay	2007	0	2.513333333	25.26386329	1.038595238	0.315996342	Virgin Islands
Cane Bay	2010	2.216949405	1.3	11.89749847	2.216949405	1.274753171	Virgin Islands
Cane Bay	2011	0	-0.368333333	-3.012540894	2.216949405	0.674514842	Virgin Islands
Cane Bay	2013	1.043421131	2.333333333	17.88451712	1.043421131	0.599970569	Virgin Islands
Cane Bay	2014	0	-2.115	-13.75162549	1.043421131	0.317464637	Virgin Islands
Cane Bay	2015	1.012044643	3.016666667	22.74155045	1.012044643	0.70791491	Virgin Islands
Cane Bay	2016	0	-3.28	-20.14535776	1.012044643	0.307918228	Virgin Islands
Cane Bay	2019	3.375010417	-1.358333333	-9.361359982	3.375010417	1.940642047	Virgin Islands
Cane Bay	2020	2.246938244	1.043333333	7.933088328	3.375010417	2.318855927	Virgin Islands
Cane Bay	2021	2.207274554	-3.063333333	-21.58036867	2.246938244	2.360338448	Virgin Islands
Cane Bay	2022	0	0.891666667	8.010181165	2.207274554	0.942873572	Virgin Islands
Cane Bay	2023	14.1277061	-1.203333333	-10.00831716	14.1277061	8.389990514	Virgin Islands
Cane Bay	2024	18.73357068	-5.508333333	-50.90881084	18.73357068	15.07026998	Virgin Islands
Castle	2010	4.602190476	5.44	39.24492004	4.602190476	2.646274602	Virgin Islands
Castle	2011	0	-1.158333333	-6.001208877	4.602190476	1.400233029	Virgin Islands
Castle	2015	1.035715774	-1.953333333	-11.57530864	1.035715774	0.595539963	Virgin Islands
Castle	2016	2.242895833	0.741666667	4.970400983	2.242895833	1.604792707	Virgin Islands
Castle	2017	0	-1.916666667	-12.23664609	2.242895833	0.807464692	Virgin Islands
Castle	2019	5.823424107	-1.383333333	-9.524902456	5.823424107	3.34848794	Virgin Islands
Castle	2020	3.58605506	0.986666667	7.508878742	5.823424107	3.833791168	Virgin Islands
Castle	2021	1.35469494	-2.318333333	-16.41104294	3.58605506	2.573162604	Virgin Islands
Castle	2022	0	2.068333333	17.51587862	1.35469494	0.845162298	Virgin Islands
Castle	2023	14.69537649	-3.785	-27.27600288	14.69537649	8.613459723	Virgin Islands
Castle	2024	18.39745685	-5.116666667	-50.70189926	18.39745685	15.04971919	Virgin Islands
Coculus Rock	2006	2.4156875	-1.388333333	-11.77218768	2.4156875	1.389028227	Virgin Islands
Coculus Rock	2007	0	0.128333333	1.233381387	2.4156875	0.734981623	Virgin Islands
Coculus Rock	2010	2.406770833	-1.368333333	-11.37434192	2.406770833	1.383901114	Virgin Islands
Coculus Rock	2011	0	0.826666667	7.753634516	2.406770833	0.732268695	Virgin Islands
Coculus Rock	2013	1.032799107	-3.003333333	-22.46882793	1.032799107	0.59386287	Virgin Islands
Coculus Rock	2014	0	0.568333333	5.484078482	1.032799107	0.314232848	Virgin Islands
Coculus Rock	2015	1.440744048	0.115	1.051989633	1.440744048	0.953135936	Virgin Islands
Coculus Rock	2016	0	1.903333333	17.22993361	1.440744048	0.438351566	Virgin Islands
Coculus Rock	2019	6.3969375	0	0	6.3969375	3.67826002	Virgin Islands
Coculus Rock	2020	3.240238839	-0.878333333	-8.125192723	6.3969375	3.809439223	Virgin Islands
Coculus Rock	2021	1.326557292	-4.496666667	-45.27605303	3.240238839	2.521015331	Virgin Islands
Coculus Rock	2022	0	1.21	22.26310948	1.326557292	0.794846387	Virgin Islands
Coculus Rock	2023	14.1769567	-0.451666667	-6.797090544	14.1769567	8.311969218	Virgin Islands
Coculus Rock	2024	15.48531027	-1.18	-19.05274489	15.48531027	13.21749428	Virgin Islands
Coral Bay	2012	1.25875744	4.093333333	16.55098052	1.25875744	1.32205583	Virgin Islands
Coral Bay	2013	3.869447917	-2.486666667	-8.626770743	1.25875744	1.190998874	Virgin Islands
Coral Bay	2014	0	-2.03	-7.70739733	3.869447917	1.329279769	Virgin Islands
Coral Bay	2015	5.554711522	-0.661666667	-2.721974631	5.554711522	3.661186545	Virgin Islands
Coral Bay	2016	2.240047619	-1.448333333	-6.124894277	5.554711522	2.978075708	Virgin Islands
Coral Bay	2017	0	-2.161666667	-9.737968316	2.240047619	1.352235767	Virgin Islands
Coral Bay	2019	6.850296131	-2.25	-15.94237128	6.850296131	3.938942718	Virgin Islands
Coral Bay	2020	6.184434524	2.925	24.65580219	6.850296131	5.640297385	Virgin Islands
Coral Bay	2021	4.858828869	-1.101666667	-7.449566099	6.184434524	5.502605139	Virgin Islands
Coral Bay	2022	3.456080357	-2.701666667	-19.73940575	4.858828869	5.09277693	Virgin Islands
Coral Bay	2023	16.76870711	-0.02	-0.182066454	16.76870711	11.28025659	Virgin Islands
Coral Bay	2024	17.82572768	-2.911666667	-26.55418757	17.82572768	15.76908929	Virgin Islands
Eagle Ray	2011	0	-0.201666667	-2.24115577	5.66947619	1.724958551	Virgin Islands
Eagle Ray	2013	1.06469494	3.321666667	45.26459232	1.06469494	0.612203079	Virgin Islands
Eagle Ray	2014	0	-3.235	-30.34709193	1.06469494	0.32393727	Virgin Islands
Eagle Ray	2016	2.115397321	-0.343333333	-4.474370113	2.115397321	1.21636039	Virgin Islands
Eagle Ray	2017	0	-0.063333333	-0.864029104	2.115397321	0.643617254	Virgin Islands
Eagle Ray	2019	5.679119724	1.776666667	27.71710868	5.679119724	3.265512447	Virgin Islands
Eagle Ray	2020	2.555566964	-3.386666667	-41.36807818	5.679119724	3.197352008	Virgin Islands
Eagle Ray	2021	3.327206845	-1.088333333	-22.67361111	3.327206845	3.376409935	Virgin Islands
Eagle Ray	2022	0	0.018333333	0.493938033	3.327206845	1.3208818	Virgin Islands
Eagle Ray	2023	16.13032887	0.806666667	21.62645219	16.13032887	9.676729289	Virgin Islands
Eagle Ray	2024	19.87300595	-1.253333333	-27.62674504	19.87300595	16.33475419	Virgin Islands
Fish Bay	2006	3.367347055	-1.638333333	-15.46083674	3.367347055	1.936235589	Virgin Islands
Fish Bay	2007	0	-2.29	-25.5627907	3.367347055	1.02452747	Virgin Islands
Fish Bay	2010	3.569251488	1.851666667	21.5477114	3.569251488	2.052331299	Virgin Islands
Fish Bay	2011	0	1.57	15.03111537	3.569251488	1.085957621	Virgin Islands
Fish Bay	2015	2.439732143	-2.165	-22.72965879	2.439732143	1.402853975	Virgin Islands
Fish Bay	2016	1.144110119	2.37	32.20108696	2.439732143	1.400164359	Virgin Islands
Fish Bay	2017	0	-0.551666667	-5.669749914	1.144110119	0.6426805	Virgin Islands
Fish Bay	2019	6.54214881	-0.181666667	-2.495421245	6.54214881	3.761756999	Virgin Islands
Fish Bay	2020	3.373214286	2.325	32.75416764	6.54214881	3.930081605	Virgin Islands
Fish Bay	2021	2.320778274	0.045	0.477538026	3.373214286	3.150687179	Virgin Islands
Fish Bay	2022	0	-1.856666667	-19.60922373	2.320778274	1.113397573	Virgin Islands
Fish Bay	2023	15.07290521	-1.013333333	-13.31289687	15.07290521	8.947187892	Virgin Islands
Fish Bay	2024	16.17352679	-1.045	-15.83733266	16.17352679	13.88581659	Virgin Islands
Flat Cay	2006	3.602014881	-4.066666667	-21.78376931	3.602014881	2.071170358	Virgin Islands
Flat Cay	2007	0	-0.016666667	-0.114142221	3.602014881	1.095926001	Virgin Islands
Flat Cay	2010	1.19660119	-3.53	-17.36207886	1.19660119	0.688049605	Virgin Islands
Flat Cay	2011	0	4.261666667	25.36454717	1.19660119	0.364070222	Virgin Islands
Flat Cay	2016	1.02603869	-0.811666667	-4.048885933	1.02603869	0.589975608	Virgin Islands
Flat Cay	2017	0	0.018333333	0.095312365	1.02603869	0.312175967	Virgin Islands
Flat Cay	2019	6.011263393	-10.83	-55.31625096	6.011263393	3.456496145	Virgin Islands
Flat Cay	2020	3.38796503	-1.4	-16.0030482	6.011263393	3.777039531	Virgin Islands
Flat Cay	2021	2.032084821	-0.405	-5.511453844	3.38796503	2.925074702	Virgin Islands
Flat Cay	2022	0	0.101666667	1.464234277	2.032084821	1.027342601	Virgin Islands
Flat Cay	2023	14.23606203	-1.023333333	-14.52566832	14.23606203	8.431142573	Virgin Islands
Flat Cay	2024	15.78027083	0.055	0.913368392	15.78027083	13.40508058	Virgin Islands
Great Pond	2010	3.826199405	-2.266666667	-21.93194646	3.826199405	2.200077193	Virgin Islands
Great Pond	2011	1.00221131	0.083333333	1.032844454	3.826199405	1.740409737	Virgin Islands
Great Pond	2012	1.095831845	-0.953333333	-11.69494991	1.00221131	1.872723895	Virgin Islands
Great Pond	2013	2.272334821	0.368333333	5.116925214	2.272334821	1.761020875	Virgin Islands
Great Pond	2014	0	-0.371666667	-4.911894273	2.272334821	0.823680212	Virgin Islands
Great Pond	2015	3.60077381	1.555	21.61223072	3.60077381	2.344825538	Virgin Islands
Great Pond	2016	1.06132	-0.143333333	-1.638095238	3.60077381	1.705810878	Virgin Islands
Great Pond	2017	0	-5.946666667	-69.09372579	1.06132	0.757679104	Virgin Islands
Great Pond	2019	5.842427883	0.096666667	2.968270215	5.842427883	3.359415174	Virgin Islands
Great Pond	2020	3.72943006	-0.306666667	-9.145129225	5.842427883	3.92201423	Virgin Islands
Great Pond	2021	2.582770833	-0.458333333	-15.04376368	3.72943006	3.325227202	Virgin Islands
Great Pond	2022	1.005662202	-0.345	-13.32904057	2.582770833	1.814379418	Virgin Islands
Great Pond	2023	13.10320833	-0.16	-7.132243685	13.10320833	8.15221588	Virgin Islands
Great Pond	2024	19.41329613	-0.346666667	-16.64	19.41329613	15.270834	Virgin Islands
Jacks Bay	2010	4.410229167	-0.88	-20.2764977	4.410229167	2.53589622	Virgin Islands
Jacks Bay	2011	0	1.113333333	32.17726397	4.410229167	1.341828109	Virgin Islands
Jacks Bay	2013	2.143200893	-1.493333333	-31.40553803	2.143200893	1.232347535	Virgin Islands
Jacks Bay	2014	0	0.548333333	16.81144609	2.143200893	0.652076591	Virgin Islands
Jacks Bay	2015	1.076690476	0.811666667	21.30358705	1.076690476	0.877877318	Virgin Islands
Jacks Bay	2016	2.145550595	-0.265	-5.733862243	2.145550595	1.561285577	Virgin Islands
Jacks Bay	2017	0	-1.623333333	-37.26090283	2.145550595	0.782794466	Virgin Islands
Jacks Bay	2019	5.768054869	-0.46	-18.14595661	5.768054869	3.316650447	Virgin Islands
Jacks Bay	2020	2.369587798	0.123333333	5.9437751	5.768054869	3.117472217	Virgin Islands
Jacks Bay	2021	2.285985119	0.713333333	32.44882487	2.369587798	2.731857508	Virgin Islands
Jacks Bay	2022	2.285985119	-0.916666667	-31.4825415	2.285985119	2.296079567	Virgin Islands
Jacks Bay	2023	14.97967857	0.063333333	3.174603175	14.97967857	9.584900441	Virgin Islands
Jacks Bay	2024	19.72410714	-0.178333333	-8.663967611	19.72410714	16.17506437	Virgin Islands
Kings Corner	2010	3.622998512	4.183333333	23.11659606	3.622998512	2.083236014	Virgin Islands
Kings Corner	2011	0	-3.551666667	-15.94105326	3.622998512	1.102310347	Virgin Islands
Kings Corner	2013	1.048459821	1.196666667	7.116661711	1.048459821	0.602867832	Virgin Islands
Kings Corner	2014	0	-0.225	-1.24919034	1.048459821	0.318997677	Virgin Islands
Kings Corner	2015	4.231815476	1.028333333	5.781484258	4.231815476	2.559902075	Virgin Islands
Kings Corner	2016	1.184858631	0.558333333	2.967490477	4.231815476	1.968842696	Virgin Islands
Kings Corner	2017	0	0.128333333	0.662422574	1.184858631	0.871460118	Virgin Islands
Kings Corner	2019	7.041679652	-1.86	-8.649821733	7.041679652	4.04898887	Virgin Islands
Kings Corner	2020	3.80478869	-12.60833333	-64.18632276	7.041679652	4.330222359	Virgin Islands
Kings Corner	2021	2.649419643	-1.453333333	-20.6586117	3.80478869	3.531280023	Virgin Islands
Kings Corner	2022	0	1.466666667	26.27650045	2.649419643	1.265497534	Virgin Islands
Kings Corner	2023	17.79765327	-2.423333333	-34.38165051	17.79765327	10.55360814	Virgin Islands
Kings Corner	2024	20.18856696	0.511666667	11.06306306	20.18856696	17.02349226	Virgin Islands
Magens Bay	2007	2.147858631	-1.546666667	-20.64975523	4.739284226	2.676970046	Virgin Islands
Magens Bay	2008	0	0.89	14.97476164	2.147858631	1.225729698	Virgin Islands
Magens Bay	2010	4.525683943	1.465	36.97938578	4.525683943	2.602283094	Virgin Islands
Magens Bay	2011	0	-0.89	-16.4004914	4.525683943	1.376955641	Virgin Islands
Magens Bay	2014	0	-1.586666667	-29.89949749	3.322565476	1.010902513	Virgin Islands
Magens Bay	2015	1.02335119	-0.145	-3.897849462	1.02335119	0.989607215	Virgin Islands
Magens Bay	2016	3.292651786	0.511666667	14.31235431	3.292651786	2.20464385	Virgin Islands
Magens Bay	2017	1.004671131	-0.738333333	-18.06688418	3.292651786	1.703052975	Virgin Islands
Magens Bay	2018	0	0.195	5.823792932	1.004671131	0.703239866	Virgin Islands
Magens Bay	2019	8.869159226	0.193333333	5.45625588	8.869159226	5.221102741	Virgin Islands
Magens Bay	2020	5.061224702	-1.148333333	-30.73148974	8.869159226	5.608694425	Virgin Islands
Magens Bay	2021	3.370441964	-0.435	-16.80618158	5.061224702	4.548800991	Virgin Islands
Magens Bay	2022	0	0.013333333	0.619195046	3.370441964	1.636577179	Virgin Islands
Magens Bay	2023	16.89989146	0.348333333	16.07692308	16.89989146	10.12445064	Virgin Islands
Magens Bay	2024	13.45734821	0.483333333	19.21802518	16.89989146	12.87987216	Virgin Islands
Mutton Snapper FSA	2008	0	0.163333333	3.938906752	3.124566468	0.950660602	Virgin Islands
Mutton Snapper FSA	2009	2.018401786	-0.756666667	-17.55607115	2.018401786	1.53785755	Virgin Islands
Mutton Snapper FSA	2011	2.113861607	-3.632666667	-50.90144792	10.36066257	6.826755185	Virgin Islands
Mutton Snapper FSA	2012	0	-0.052333333	-1.493531202	2.113861607	1.894128752	Virgin Islands
Mutton Snapper FSA	2013	4.391041667	0.531666667	15.40318687	4.391041667	2.780097594	Virgin Islands
Mutton Snapper FSA	2014	0	0.493333333	12.38493724	4.391041667	1.335990243	Virgin Islands
Mutton Snapper FSA	2015	7.097965774	-1.453333333	-32.46463142	7.097965774	4.611541654	Virgin Islands
Mutton Snapper FSA	2016	10.07786012	1.066666667	35.28114664	10.07786012	7.954384239	Virgin Islands
Mutton Snapper FSA	2017	2.265860119	-0.945	-23.10513447	10.07786012	5.226132779	Virgin Islands
Mutton Snapper FSA	2018	0	1.046666667	33.28033916	2.265860119	1.906228396	Virgin Islands
Mutton Snapper FSA	2019	9.855709821	-0.74	-17.65407555	9.855709821	5.940652461	Virgin Islands
Mutton Snapper FSA	2020	9.512315476	-0.848333333	-24.57749879	9.855709821	8.468247775	Virgin Islands
Mutton Snapper FSA	2021	5.88141369	-0.436666667	-16.77336748	9.512315476	7.465997559	Virgin Islands
Mutton Snapper FSA	2022	1.292787202	0.263333333	12.15384615	5.88141369	3.681344843	Virgin Islands
Mutton Snapper FSA	2023	3.417956285	1.065	43.82716049	3.417956285	3.068811475	Virgin Islands
Mutton Snapper FSA	2024	22.26901488	-1.175	-33.61945637	22.26901488	14.00077719	Virgin Islands
Salt River West	2005	8.023035716	-0.083333333	-1.103265666	8.023035716	4.613271822	Virgin Islands
Salt River West	2006	1.062202381	-1.428333333	-19.12092816	8.023035716	3.051807364	Virgin Islands
Salt River West	2007	0	0.416666667	6.896551724	1.062202381	1.29190528	Virgin Islands
Salt River West	2010	5.455906941	-1.785	-24.33537832	5.455906941	3.137164366	Virgin Islands
Salt River West	2011	0	2.056666667	37.05705706	5.455906941	1.659979338	Virgin Islands
Salt River West	2015	2.01419643	0.148333333	1.876053963	2.01419643	1.158169546	Virgin Islands
Salt River West	2016	4.54504084	-1.008333333	-12.5181047	4.54504084	3.226239892	Virgin Islands
Salt River West	2017	1.071647458	1.01	14.33301798	4.54504084	2.242246211	Virgin Islands
Salt River West	2018	0	-0.505	-6.268100952	1.071647458	0.874835019	Virgin Islands
Salt River West	2019	6.840471478	0.391666667	5.186493048	6.840471478	4.06268757	Virgin Islands
Salt River West	2020	3.99680744	-1.958333333	-24.65379773	6.840471478	4.379415458	Virgin Islands
Salt River West	2021	2.731869841	-1.553333333	-25.95377332	3.99680744	3.61281705	Virgin Islands
Salt River West	2022	0	-0.12	-2.707784882	2.731869841	1.313768247	Virgin Islands
Savana	2006	4.799927083	-8.785	-37.44405768	4.799927083	2.759973798	Virgin Islands
Savana	2007	2.106519345	-1.815	-12.36656825	4.799927083	2.671650628	Virgin Islands
Savana	2008	0	0.855	6.647661008	2.106519345	1.220474279	Virgin Islands
Savana	2010	3.249744048	0.366666667	2.907745176	3.249744048	1.868613475	Virgin Islands
Savana	2011	0	-1.405	-10.82712561	3.249744048	0.988746332	Virgin Islands
Savana	2013	2.131769345	-0.263333333	-2.326266196	2.131769345	1.225774358	Virgin Islands
Savana	2014	0	-1.721666667	-15.57129937	2.131769345	0.648598502	Virgin Islands
Savana	2015	2.125712798	-1.646666667	-17.6397072	2.125712798	1.479688309	Virgin Islands
Savana	2016	1.090528274	-0.366666667	-4.769130718	2.125712798	1.273813106	Virgin Islands
Savana	2017	0	-1.295	-17.68722968	1.090528274	0.588462355	Virgin Islands
Savana	2019	9.264607143	-1.471666667	-33.81846036	9.264607143	5.32717946	Virgin Islands
Savana	2020	5.856397321	-0.04	-1.388888889	9.264607143	6.18623774	Virgin Islands
Savana	2021	3.34079413	0.308333333	10.85680751	5.856397321	4.821435139	Virgin Islands
Savana	2022	0	0.396666667	12.59925887	3.34079413	1.723568343	Virgin Islands
Savana	2023	16.37008569	0.285	8.039492243	16.37008569	9.816230817	Virgin Islands
Savana	2024	12.83056845	-0.255	-6.657963446	16.37008569	12.35827643	Virgin Islands
Seahorse Cottage Shoal	2006	3.378662202	-11.68166667	-40.528507	3.378662202	1.942741835	Virgin Islands
Seahorse Cottage Shoal	2007	0	-1.748333333	-10.1993194	3.378662202	1.027970144	Virgin Islands
Seahorse Cottage Shoal	2010	2.424522321	1.193333333	9.043829733	2.424522321	1.394108278	Virgin Islands
Seahorse Cottage Shoal	2011	0	1.63	11.32862273	2.424522321	0.737669649	Virgin Islands
Seahorse Cottage Shoal	2013	2.06297619	-2.93	-15.93112823	2.06297619	1.186218068	Virgin Islands
Seahorse Cottage Shoal	2014	1.003839286	1.55	10.0247925	2.06297619	1.204878815	Virgin Islands
Seahorse Cottage Shoal	2015	5.724960565	-0.466666667	-2.74321544	5.724960565	3.846382985	Virgin Islands
Seahorse Cottage Shoal	2016	1.36691369	-0.255	-1.541251133	5.724960565	2.649026412	Virgin Islands
Seahorse Cottage Shoal	2017	0	-0.418333333	-2.568037651	1.36691369	1.107138025	Virgin Islands
Seahorse Cottage Shoal	2019	8.904884673	0.356666667	2.273934757	8.904884673	5.120337861	Virgin Islands
Seahorse Cottage Shoal	2020	3.590636161	-10.14166667	-63.22077922	8.904884673	4.773970792	Virgin Islands
Seahorse Cottage Shoal	2021	3.258274554	-0.671666667	-11.38418079	3.590636161	4.041186104	Virgin Islands
Seahorse Cottage Shoal	2022	0	1.4	26.77717565	3.258274554	1.424886389	Virgin Islands
Seahorse Cottage Shoal	2023	17.83156314	0.741666667	11.1893387	17.83156314	10.64662147	Virgin Islands
Seahorse Cottage Shoal	2024	16.89109003	-0.545	-7.394843962	17.83156314	15.13774942	Virgin Islands
South Capella	2007	1.077543155	5.718333333	71.07934535	4.669050595	2.040166305	Virgin Islands
South Capella	2008	0	-0.516666667	-3.753935578	1.077543155	0.891602131	Virgin Islands
South Capella	2010	1.225157738	1.036666667	7.66765286	1.225157738	0.704469713	Virgin Islands
South Capella	2011	0	-1.445	-9.926723151	1.225157738	0.372758655	Virgin Islands
South Capella	2012	3.082010417	1.843333333	14.05872633	3.082010417	1.920095457	Virgin Islands
South Capella	2013	0	-2.39	-15.98127716	3.082010417	0.93771277	Virgin Islands
South Capella	2015	6.957153274	0.228333333	1.787811562	6.957153274	4.000385926	Virgin Islands
South Capella	2016	4.25986756	0.413333333	3.179487179	6.957153274	4.566176746	Virgin Islands
South Capella	2017	2.097355655	-0.85	-6.336978131	4.25986756	3.342094828	Virgin Islands
South Capella	2018	0	-1.401666667	-11.15680552	2.097355655	1.152477721	Virgin Islands
South Capella	2020	3.457853423	-5.803333333	-50.0359247	3.457853423	1.988277047	Virgin Islands
South Capella	2021	2.229151786	0.98	16.91113028	3.457853423	2.333833939	Virgin Islands
South Capella	2022	0	-0.403333333	-5.953259533	2.229151786	1.095739477	Virgin Islands
South Capella	2023	18.68553858	-0.19	-2.981951347	18.68553858	11.01340065	Virgin Islands
South Capella	2024	17.3844561	-2.006666667	-32.46157994	18.68553858	15.68126163	Virgin Islands
South Water	2007	0	0.675	26.92819149	1.096653274	0.333660709	Virgin Islands
South Water	2010	1.013803571	-0.273333333	-8.41025641	1.013803571	0.582940375	Virgin Islands
South Water	2011	0	0.86	28.89137738	1.013803571	0.308453388	Virgin Islands
South Water	2015	1.030014881	-0.411666667	-10.27881814	1.030014881	0.592261931	Virgin Islands
South Water	2016	1.030014881	-0.086666667	-2.41187384	1.030014881	0.905647669	Virgin Islands
South Water	2017	0	0.321666667	9.173003802	1.030014881	0.43775295	Virgin Islands
South Water	2019	5.220296131	-0.686666667	-17.18815186	5.220296131	3.001687378	Virgin Islands
South Water	2020	2.11814881	-1.058333333	-31.98992443	5.220296131	2.806236406	Virgin Islands
South Water	2021	1.000979167	0.185	8.222222222	2.11814881	1.850335557	Virgin Islands
South Water	2022	0	-0.193333333	-7.939767283	1.000979167	0.560303417	Virgin Islands
South Water	2023	13.48066937	-0.53	-23.64312268	13.48066937	7.872290403	Virgin Islands
South Water	2024	9.992654762	0.295	17.23466407	13.48066937	9.847351438	Virgin Islands
Sprat Hole	2013	2.058607143	-0.918333333	-6.697459584	2.058607143	1.183705852	Virgin Islands
Sprat Hole	2014	0	-1.41	-11.02136529	2.058607143	0.626338638	Virgin Islands
Sprat Hole	2015	3.3283125	0.033333333	0.292825769	3.3283125	2.162353245	Virgin Islands
Sprat Hole	2016	1.221415179	1.835	16.0729927	3.3283125	1.714968796	Virgin Islands
Sprat Hole	2017	0	-0.381666667	-2.880140863	1.221415179	0.77349081	Virgin Islands
Sprat Hole	2019	5.542505952	-3.555	-24.64471404	5.542505952	3.186959081	Virgin Islands
Sprat Hole	2020	2.564559524	1.135	10.44158234	5.542505952	3.160957528	Virgin Islands
Sprat Hole	2021	2.653020833	-0.241666667	-2.013050118	2.653020833	2.974991615	Virgin Islands
Sprat Hole	2022	0	-1.64	-13.94162652	2.653020833	1.116844068	Virgin Islands
Sprat Hole	2023	17.09350446	0.836666667	8.264734936	17.09350446	10.14915508	Virgin Islands
Sprat Hole	2024	19.77340625	-4.23	-38.59489051	19.77340625	16.57053368	Virgin Islands
St James	2006	2.077782738	-2.603333333	-50.91264668	2.077782738	1.194731882	Virgin Islands
St James	2007	0	1.85	73.70517928	2.077782738	0.632172882	Virgin Islands
St James	2010	1.213002976	-0.131666667	-2.073490814	1.213002976	0.697480685	Virgin Islands
St James	2011	0	1.22	19.61940499	1.213002976	0.369060525	Virgin Islands
St James	2015	1.16106994	-1.128333333	-15.29252315	1.16106994	0.667619019	Virgin Islands
St James	2016	1.16106994	1.201666667	19.22666667	1.16106994	1.020878731	Virgin Islands
St James	2017	0	-0.631666667	-8.476850816	1.16106994	0.493450921	Virgin Islands
St James	2019	5.762546131	-1.415	-24.17425968	5.762546131	3.313482905	Virgin Islands
St James	2020	2.072883929	-0.73	-16.44761547	5.762546131	2.945190467	Virgin Islands
St James	2021	1.013403274	-1.305	-35.19101124	2.072883929	1.909180414	Virgin Islands
St James	2022	0	0.5	20.80443828	1.013403274	0.558618073	Virgin Islands
St James	2023	14.14515076	0.205	7.060849598	14.14515076	8.255869505	Virgin Islands
St James	2024	12.3438125	0.456666667	14.69168901	14.14515076	11.4014457	Virgin Islands
Beril	2015	2.42	4.57	26.26436782	2.5886	1.832638852	Puerto Rico
Beril	2017	1.24	-4.005	-15.09042954	2.42	1.898317143	Puerto Rico
Beril	2019	7.8671	6.56	35.40205073	1.24	1.187987346	Puerto Rico
Beril	2021	4.3829	-4.485	-14.17061611	7.8671	5.597418174	Puerto Rico
Beril	2022	1.94	-2.52	-11.11111111	4.3829	2.875761883	Puerto Rico
Beril	2024	21.2514	-7.055	-34.99503968	19.1971	15.29563991	Puerto Rico
Beril	2015	2.42	0.575	4.323308271	2.5886	1.832638852	Puerto Rico
Beril	2017	1.24	-0.445	-3.079584775	2.42	1.898317143	Puerto Rico
Beril	2019	7.8671	0.825	6.084070796	1.24	1.187987346	Puerto Rico
Beril	2021	4.3829	-1.29	-8.481262327	7.8671	5.597418174	Puerto Rico
Beril	2022	1.94	-5.17	-40.93428345	4.3829	2.875761883	Puerto Rico
Beril	2024	21.2514	0.495	6.63538874	19.1971	15.29563991	Puerto Rico
Beril	2015	2.42	1.53	14.85436893	2.5886	1.832638852	Puerto Rico
Beril	2017	1.24	2.04	15.26946108	2.42	1.898317143	Puerto Rico
Beril	2019	7.8671	5.09	29.18577982	1.24	1.187987346	Puerto Rico
Beril	2021	4.3829	-6.695	-24.23968139	7.8671	5.597418174	Puerto Rico
Beril	2022	1.94	-2.37	-16.65495432	4.3829	2.875761883	Puerto Rico
Beril	2024	21.2514	-5.53	-46.62731872	19.1971	15.29563991	Puerto Rico
Beril	2015	2.42	-3.135	-18.33333333	2.5886	1.832638852	Puerto Rico
Beril	2017	1.24	1.755	16.20498615	2.42	1.898317143	Puerto Rico
Beril	2019	7.8671	1.48	10.32078103	1.24	1.187987346	Puerto Rico
Beril	2021	4.3829	-0.075	-0.433526012	7.8671	5.597418174	Puerto Rico
Beril	2022	1.94	-6.66	-38.83381924	4.3829	2.875761883	Puerto Rico
Beril	2024	21.2514	-3.985	-37.98856053	19.1971	15.29563991	Puerto Rico
Beril	2015	2.42	2.63	12.70531401	2.5886	1.832638852	Puerto Rico
Beril	2017	1.24	-5.38	-20.72419106	2.42	1.898317143	Puerto Rico
Beril	2019	7.8671	11.555	76.01973684	1.24	1.187987346	Puerto Rico
Beril	2021	4.3829	-7.18	-18.74184286	7.8671	5.597418174	Puerto Rico
Beril	2022	1.94	-8.2	-34.23799582	4.3829	2.875761883	Puerto Rico
Beril	2024	21.2514	-4.27	-27.11111111	19.1971	15.29563991	Puerto Rico
Boya Vieja	2017	1.24	0.695	4.033662217	2.42	1.898317143	Puerto Rico
Boya Vieja	2019	7.8671	19.295	103.6251343	1.24	1.187987346	Puerto Rico
Boya Vieja	2021	4.3829	-8.79	-15.36444678	7.8671	5.597418174	Puerto Rico
Boya Vieja	2022	1.94	-11.91	-30.05299016	4.3829	2.875761883	Puerto Rico
Boya Vieja	2024	21.2514	-9.065	-32.7020202	19.1971	15.29563991	Puerto Rico
Boya Vieja	2017	1.24	1.955	10.71232877	2.42	1.898317143	Puerto Rico
Boya Vieja	2019	7.8671	4.975	22.45036101	1.24	1.187987346	Puerto Rico
Boya Vieja	2021	4.3829	-4.09	-12.73746496	7.8671	5.597418174	Puerto Rico
Boya Vieja	2022	1.94	-14.05	-58.71291266	4.3829	2.875761883	Puerto Rico
Boya Vieja	2024	21.2514	-0.695	-7.034412955	19.1971	15.29563991	Puerto Rico
Boya Vieja	2017	1.24	-0.49	-2.418558736	2.42	1.898317143	Puerto Rico
Boya Vieja	2019	7.8671	3.945	20.46161826	1.24	1.187987346	Puerto Rico
Boya Vieja	2021	4.3829	3.065	11.28082444	7.8671	5.597418174	Puerto Rico
Boya Vieja	2022	1.94	-12.73	-38.22822823	4.3829	2.875761883	Puerto Rico
Boya Vieja	2024	21.2514	-9	-43.75303841	19.1971	15.29563991	Puerto Rico
Boya Vieja	2017	1.24	0.02	0.099552016	2.42	1.898317143	Puerto Rico
Boya Vieja	2019	7.8671	8.32	41.33134625	1.24	1.187987346	Puerto Rico
Boya Vieja	2021	4.3829	1.805	4.908893119	7.8671	5.597418174	Puerto Rico
Boya Vieja	2022	1.94	-24.64	-61.02030708	4.3829	2.875761883	Puerto Rico
Boya Vieja	2024	21.2514	-4.315	-27.41423126	19.1971	15.29563991	Puerto Rico
Boya Vieja	2017	1.24	4.66	21.00991885	2.42	1.898317143	Puerto Rico
Boya Vieja	2019	7.8671	1.56	4.952380952	1.24	1.187987346	Puerto Rico
Boya Vieja	2021	4.3829	0.74	2.137492779	7.8671	5.597418174	Puerto Rico
Boya Vieja	2022	1.94	-6.53	-18.08864266	4.3829	2.875761883	Puerto Rico
Boya Vieja	2024	21.2514	-10.29	-34.79878255	19.1971	15.29563991	Puerto Rico
Cabezas de San Juan	2023	19.1971	-3.805	-39.88469602	4.3829	10.25711823	Puerto Rico
Cabezas de San Juan	2023	19.1971	-0.97	-14.83180428	4.3829	10.25711823	Puerto Rico
Cabezas de San Juan	2023	19.1971	0.44	11.16751269	4.3829	10.25711823	Puerto Rico
Cabezas de San Juan	2023	19.1971	0.715	12.15986395	4.3829	10.25711823	Puerto Rico
Cabezas de San Juan	2023	19.1971	-1.505	-27.36363636	4.3829	10.25711823	Puerto Rico
Canal Luis Pena	2018	0	0.125	1.191611058	1.4886	0.760606344	Puerto Rico
Canal Luis Pena	2023	19.1971	-0.38	-3.897435897	4.3829	10.25711823	Puerto Rico
Canal Luis Pena	2018	0	-1.87	-10.29735683	1.4886	0.760606344	Puerto Rico
Canal Luis Pena	2023	19.1971	-3.305	-32.40196078	4.3829	10.25711823	Puerto Rico
Canal Luis Pena	2018	0	-1.56	-7.922803454	1.4886	0.760606344	Puerto Rico
Canal Luis Pena	2023	19.1971	1.04	7.920792079	4.3829	10.25711823	Puerto Rico
Canal Luis Pena	2018	0	-3.09	-23.05970149	1.4886	0.760606344	Puerto Rico
Canal Luis Pena	2023	19.1971	2.6	49.05660377	4.3829	10.25711823	Puerto Rico
Canal Luis Pena	2018	0	0.17	0.853413655	1.4886	0.760606344	Puerto Rico
Canal Luis Pena	2023	19.1971	-6.5	-30.79109427	4.3829	10.25711823	Puerto Rico
Canjilones (Vieques)	2018	0	3.425	18.20839979	1.4886	0.760606344	Puerto Rico
Canjilones (Vieques)	2023	19.1971	0.02	0.059206631	4.3829	10.25711823	Puerto Rico
Canjilones (Vieques)	2018	0	0.435	3.658536585	1.4886	0.760606344	Puerto Rico
Canjilones (Vieques)	2023	19.1971	-4.825	-18.3460076	4.3829	10.25711823	Puerto Rico
Canjilones (Vieques)	2018	0	2.825	19.57726958	1.4886	0.760606344	Puerto Rico
Canjilones (Vieques)	2023	19.1971	4.83	42.03655352	4.3829	10.25711823	Puerto Rico
Canjilones (Vieques)	2018	0	3.8	25.81521739	1.4886	0.760606344	Puerto Rico
Canjilones (Vieques)	2023	19.1971	-2.545	-9.134960517	4.3829	10.25711823	Puerto Rico
Canjilones (Vieques)	2018	0	6.81	46.70781893	1.4886	0.760606344	Puerto Rico
Canjilones (Vieques)	2023	19.1971	1.62	14.54219031	4.3829	10.25711823	Puerto Rico
Carlos Rosario	2018	0	-1.87	-8.043010753	1.4886	0.760606344	Puerto Rico
Carlos Rosario	2023	19.1971	1.72	11.2565445	4.3829	10.25711823	Puerto Rico
Carlos Rosario	2018	0	1.73	9.857549858	1.4886	0.760606344	Puerto Rico
Carlos Rosario	2023	19.1971	-2.955	-15.04582485	4.3829	10.25711823	Puerto Rico
Carlos Rosario	2018	0	8.81	37.07912458	1.4886	0.760606344	Puerto Rico
Carlos Rosario	2023	19.1971	-0.425	-1.28983308	4.3829	10.25711823	Puerto Rico
Carlos Rosario	2018	0	5.685	31.08255878	1.4886	0.760606344	Puerto Rico
Carlos Rosario	2023	19.1971	1.78	9.590517241	4.3829	10.25711823	Puerto Rico
Carlos Rosario	2018	0	-0.13	-0.790273556	1.4886	0.760606344	Puerto Rico
Carlos Rosario	2023	19.1971	0.045	0.752508361	4.3829	10.25711823	Puerto Rico
Cayo Aurora	2013	2.5886	-3.95	-13.71527778	2.5886	2.22978871	Puerto Rico
Cayo Aurora	2015	2.42	7.61	36.41148325	2.5886	1.832638852	Puerto Rico
Cayo Aurora	2017	1.24	1.52	4.208194906	2.42	1.898317143	Puerto Rico
Cayo Aurora	2019	7.8671	-0.225	-0.574565884	1.24	1.187987346	Puerto Rico
Cayo Aurora	2021	4.3829	-9.695	-25.04520796	7.8671	5.597418174	Puerto Rico
Cayo Aurora	2022	1.94	17.52	90.68322981	4.3829	2.978224496	Puerto Rico
Cayo Aurora	2024	21.2514	-18.42	-50	19.1971	15.29563991	Puerto Rico
Cayo Aurora	2013	2.5886	-3.65	-12.54295533	2.5886	2.22978871	Puerto Rico
Cayo Aurora	2015	2.42	11.46	52.56880734	2.5886	1.832638852	Puerto Rico
Cayo Aurora	2017	1.24	-3.875	-8.665026834	2.42	1.898317143	Puerto Rico
Cayo Aurora	2019	7.8671	0.635	1.717608872	1.24	1.187987346	Puerto Rico
Cayo Aurora	2021	4.3829	-11.01	-28.791841	7.8671	5.597418174	Puerto Rico
Cayo Aurora	2022	1.94	13.36	82.3674476	4.3829	2.978224496	Puerto Rico
Cayo Aurora	2024	21.2514	-14.29	-48.3096687	19.1971	15.29563991	Puerto Rico
Cayo Aurora	2013	2.5886	8.95	34.68992248	2.5886	2.22978871	Puerto Rico
Cayo Aurora	2015	2.42	0.38	0.869565217	2.5886	1.832638852	Puerto Rico
Cayo Aurora	2017	1.24	0.985	2.215474584	2.42	1.898317143	Puerto Rico
Cayo Aurora	2019	7.8671	0.38	0.818436356	1.24	1.187987346	Puerto Rico
Cayo Aurora	2021	4.3829	-9.88	-20.93663912	7.8671	5.597418174	Puerto Rico
Cayo Aurora	2022	1.94	9.64	35.14400292	4.3829	2.978224496	Puerto Rico
Cayo Aurora	2024	21.2514	-18.535	-50	19.1971	15.29563991	Puerto Rico
Cayo Aurora	2013	2.5886	-1.5	-4.47761194	2.5886	2.22978871	Puerto Rico
Cayo Aurora	2015	2.42	6.76	22.16393443	2.5886	1.832638852	Puerto Rico
Cayo Aurora	2017	1.24	-10.21	-23.19400273	2.42	1.898317143	Puerto Rico
Cayo Aurora	2019	7.8671	0.485	2.055084746	1.24	1.187987346	Puerto Rico
Cayo Aurora	2021	4.3829	8.51	34.63573464	7.8671	5.597418174	Puerto Rico
Cayo Aurora	2022	1.94	-25.56	-61.45708103	4.3829	2.978224496	Puerto Rico
Cayo Aurora	2024	21.2514	-8.015	-50	19.1971	15.29563991	Puerto Rico
Cayo Aurora	2013	2.5886	-10.55	-13.7012987	2.5886	2.22978871	Puerto Rico
Cayo Aurora	2015	2.42	-6.4	-11.4490161	2.5886	1.832638852	Puerto Rico
Cayo Aurora	2017	1.24	-6.53	-15.15081206	2.42	1.898317143	Puerto Rico
Cayo Aurora	2019	7.8671	6.785	22.58655126	1.24	1.187987346	Puerto Rico
Cayo Aurora	2021	4.3829	-5.87	-13.46021555	7.8671	5.597418174	Puerto Rico
Cayo Aurora	2022	1.94	-9.81	-30.78129903	4.3829	2.978224496	Puerto Rico
Cayo Aurora	2024	21.2514	-11.03	-50	19.1971	15.29563991	Puerto Rico
Cayo Caribes	2022	1.94	-9.6	-41.92139738	4.3829	3.829747021	Puerto Rico
Cayo Caribes	2022	1.94	-5.58	-46.34551495	4.3829	3.829747021	Puerto Rico
Cayo Caribes	2022	1.94	1.33	27.53623188	4.3829	3.829747021	Puerto Rico
Cayo Caribes	2022	1.94	-0.73	-10.15299026	4.3829	3.829747021	Puerto Rico
Cayo Caribes	2022	1.94	-8.03	-28.85375494	4.3829	3.829747021	Puerto Rico
Cayo Coral	2006	5.0114	-4.96	-27.67857143	11.4757	7.440092652	Puerto Rico
Cayo Coral	2007	0.3214	-7.62	-58.7962963	5.0114	6.411901317	Puerto Rico
Cayo Coral	2008	0.9314	3.27	61.23595506	0.3214	1.822002697	Puerto Rico
Cayo Coral	2009	0.79	1.29	14.9825784	0.9314	0.728732225	Puerto Rico
Cayo Coral	2010	9.29	3.4	34.34343434	0.79	4.59060906	Puerto Rico
Cayo Coral	2011	1.71	-2	-15.03759398	9.29	5.78861152	Puerto Rico
Cayo Coral	2013	2.5886	-1.35	-11.94690265	2.5886	2.22978871	Puerto Rico
Cayo Coral	2015	2.42	1.27	14.76744186	2.5886	1.449021383	Puerto Rico
Cayo Coral	2017	1.24	0.645	5.78994614	2.42	1.898317143	Puerto Rico
Cayo Coral	2019	7.8671	2.605	20.95736122	1.24	1.187987346	Puerto Rico
Cayo Coral	2021	4.3829	0.08	0.453514739	7.8671	5.597418174	Puerto Rico
Cayo Coral	2022	1.94	-7.58	-42.58426966	4.3829	2.875761883	Puerto Rico
Cayo Coral	2024	21.2514	-3.515	-34.39334638	19.1971	15.29563991	Puerto Rico
Cayo Coral	2006	5.0114	10.57	85.17324738	11.4757	7.440092652	Puerto Rico
Cayo Coral	2007	0.3214	-7.93	-34.50826806	5.0114	6.411901317	Puerto Rico
Cayo Coral	2008	0.9314	-4.22	-28.03986711	0.3214	1.822002697	Puerto Rico
Cayo Coral	2009	0.79	1.38	12.74238227	0.9314	0.728732225	Puerto Rico
Cayo Coral	2010	9.29	-5.01	-41.03194103	0.79	4.59060906	Puerto Rico
Cayo Coral	2011	1.71	8.7	120.8333333	9.29	5.78861152	Puerto Rico
Cayo Coral	2013	2.5886	-1.35	-8.490566038	2.5886	2.22978871	Puerto Rico
Cayo Coral	2015	2.42	1.635	12.38636364	2.5886	1.449021383	Puerto Rico
Cayo Coral	2017	1.24	-1.245	-7.559198543	2.42	1.898317143	Puerto Rico
Cayo Coral	2019	7.8671	4.785	34.22746781	1.24	1.187987346	Puerto Rico
Cayo Coral	2021	4.3829	-2.015	-8.55626327	7.8671	5.597418174	Puerto Rico
Cayo Coral	2022	1.94	-11.91	-61.01434426	4.3829	2.875761883	Puerto Rico
Cayo Coral	2024	21.2514	-3.3	-43.36399474	19.1971	15.29563991	Puerto Rico
Cayo Coral	2006	5.0114	3.64	49.72677596	11.4757	7.440092652	Puerto Rico
Cayo Coral	2007	0.3214	1.23	11.22262774	5.0114	6.411901317	Puerto Rico
Cayo Coral	2008	0.9314	-1.13	-9.269893355	0.3214	1.822002697	Puerto Rico
Cayo Coral	2009	0.79	3.1	28.02893309	0.9314	0.728732225	Puerto Rico
Cayo Coral	2010	9.29	2.64	18.6440678	0.79	4.59060906	Puerto Rico
Cayo Coral	2011	1.71	4	23.80952381	9.29	5.78861152	Puerto Rico
Cayo Coral	2013	2.5886	2.95	14.18269231	2.5886	2.22978871	Puerto Rico
Cayo Coral	2015	2.42	-3.515	-13.16479401	2.5886	1.449021383	Puerto Rico
Cayo Coral	2017	1.24	1.49	7.57498729	2.42	1.898317143	Puerto Rico
Cayo Coral	2019	7.8671	2.44	10.77262693	1.24	1.187987346	Puerto Rico
Cayo Coral	2021	4.3829	-4.935	-17.92589902	7.8671	5.597418174	Puerto Rico
Cayo Coral	2022	1.94	-3.39	-19.19592299	4.3829	2.875761883	Puerto Rico
Cayo Coral	2024	21.2514	-4.03	-28.24106517	19.1971	15.29563991	Puerto Rico
Cayo Coral	2006	5.0114	-0.23	-2.533039648	11.4757	7.440092652	Puerto Rico
Cayo Coral	2007	0.3214	-6.35	-71.75141243	5.0114	6.411901317	Puerto Rico
Cayo Coral	2008	0.9314	0.38	15.2	0.3214	1.822002697	Puerto Rico
Cayo Coral	2009	0.79	0.9	31.25	0.9314	0.728732225	Puerto Rico
Cayo Coral	2011	1.71	-8	-60.60606061	9.29	5.78861152	Puerto Rico
Cayo Coral	2013	2.5886	-0.25	-4.807692308	2.5886	2.22978871	Puerto Rico
Cayo Coral	2015	2.42	1.425	30.31914894	2.5886	1.449021383	Puerto Rico
Cayo Coral	2017	1.24	-2.275	-30.13245033	2.42	1.898317143	Puerto Rico
Cayo Coral	2019	7.8671	1.21	40.33333333	1.24	1.187987346	Puerto Rico
Cayo Coral	2021	4.3829	-0.105	-1.937269373	7.8671	5.597418174	Puerto Rico
Cayo Coral	2022	1.94	0.06	1.151631478	4.3829	2.875761883	Puerto Rico
Cayo Coral	2024	21.2514	-2.055	-38.9943074	19.1971	15.29563991	Puerto Rico
Cayo Coral	2006	5.0114	-6.06	-35.90047393	11.4757	7.440092652	Puerto Rico
Cayo Coral	2007	0.3214	0.28	2.58780037	5.0114	6.411901317	Puerto Rico
Cayo Coral	2008	0.9314	-0.13	-1.171171171	0.3214	1.822002697	Puerto Rico
Cayo Coral	2009	0.79	-1.03	-9.389243391	0.9314	0.728732225	Puerto Rico
Cayo Coral	2010	9.29	1.56	15.69416499	0.79	4.59060906	Puerto Rico
Cayo Coral	2011	1.71	-0.9	-7.826086957	9.29	5.78861152	Puerto Rico
Cayo Coral	2013	2.5886	2.45	23.11320755	2.5886	2.22978871	Puerto Rico
Cayo Coral	2015	2.42	1.075	6.935483871	2.5886	1.449021383	Puerto Rico
Cayo Coral	2017	1.24	0.93	5.269121813	2.42	1.898317143	Puerto Rico
Cayo Coral	2019	7.8671	0.48	2.460276781	1.24	1.187987346	Puerto Rico
Cayo Coral	2021	4.3829	-1.15	-5.617977528	7.8671	5.597418174	Puerto Rico
Cayo Coral	2022	1.94	-3.66	-20.14309301	4.3829	2.875761883	Puerto Rico
Cayo Coral	2024	21.2514	-3.515	-24.22467264	19.1971	15.29563991	Puerto Rico
Cayo Diablo	2018	0	1.45	4.869039624	1.4886	0.760606344	Puerto Rico
Cayo Diablo	2023	19.1971	0.185	0.409292035	4.3829	10.25711823	Puerto Rico
Cayo Diablo	2018	0	-3.67	-16.45002241	1.4886	0.760606344	Puerto Rico
Cayo Diablo	2023	19.1971	-1.28	-13.3194589	4.3829	10.25711823	Puerto Rico
Cayo Diablo	2018	0	-8.045	-35.40933099	1.4886	0.760606344	Puerto Rico
Cayo Diablo	2023	19.1971	-1.68	-35.59322034	4.3829	10.25711823	Puerto Rico
Cayo Diablo	2018	0	10.1	48.79227053	1.4886	0.760606344	Puerto Rico
Cayo Diablo	2023	19.1971	-4.765	-9.681023974	4.3829	10.25711823	Puerto Rico
Cayo Diablo	2018	0	2.705	15.56386651	1.4886	0.760606344	Puerto Rico
Cayo Diablo	2023	19.1971	-0.395	-4.4332211	4.3829	10.25711823	Puerto Rico
Cayo Ratones	2017	1.24	0.14	0.684261975	1.4886	1.741965065	Puerto Rico
Cayo Ratones	2019	7.8671	5.09	24.70873786	1.24	1.187987346	Puerto Rico
Cayo Ratones	2021	4.3829	-3.41	-11.07862248	7.8671	5.597418174	Puerto Rico
Cayo Ratones	2022	1.94	-12.12	-50.58430718	4.3829	3.829747021	Puerto Rico
Cayo Ratones	2024	21.2514	-0.605	-5.109797297	19.1971	15.29563991	Puerto Rico
Cayo Ratones	2017	1.24	-5.33	-25.98732326	1.4886	1.741965065	Puerto Rico
Cayo Ratones	2019	7.8671	1.44	9.486166008	1.24	1.187987346	Puerto Rico
Cayo Ratones	2021	4.3829	-3.895	-21.56699889	7.8671	5.597418174	Puerto Rico
Cayo Ratones	2022	1.94	-4.48	-43.62220058	4.3829	3.829747021	Puerto Rico
Cayo Ratones	2024	21.2514	-1.01	-17.44386874	19.1971	15.29563991	Puerto Rico
Cayo Ratones	2017	1.24	-3.41	-21.11455108	1.4886	1.741965065	Puerto Rico
Cayo Ratones	2019	7.8671	1.58	12.40188383	1.24	1.187987346	Puerto Rico
Cayo Ratones	2021	4.3829	0.92	5.786163522	7.8671	5.597418174	Puerto Rico
Cayo Ratones	2022	1.94	-6.83	-38.5005637	4.3829	3.829747021	Puerto Rico
Cayo Ratones	2024	21.2514	-1.045	-9.578368469	19.1971	15.29563991	Puerto Rico
Cayo Ratones	2017	1.24	-6.08	-31.71622327	1.4886	1.741965065	Puerto Rico
Cayo Ratones	2019	7.8671	1.05	8.021390374	1.24	1.187987346	Puerto Rico
Cayo Ratones	2021	4.3829	0.395	2.600394997	7.8671	5.597418174	Puerto Rico
Cayo Ratones	2022	1.94	-4.62	-28.91113892	4.3829	3.829747021	Puerto Rico
Cayo Ratones	2024	21.2514	-4.09	-36.00352113	19.1971	15.29563991	Puerto Rico
Cayo Ratones	2017	1.24	-1.82	-6.735751295	1.4886	1.741965065	Puerto Rico
Cayo Ratones	2019	7.8671	-2.895	-11.48809524	1.24	1.187987346	Puerto Rico
Cayo Ratones	2021	4.3829	-2.035	-10.48428645	7.8671	5.597418174	Puerto Rico
Cayo Ratones	2022	1.94	-10.36	-67.53585398	4.3829	3.829747021	Puerto Rico
Cayo Ratones	2024	21.2514	-0.565	-11.34538153	19.1971	15.29563991	Puerto Rico
Cayo Rodriguez	2018	0	3.52	17.69733534	1.4886	0.760606344	Puerto Rico
Cayo Rodriguez	2022	1.94	14.35	55.08637236	4.3829	4.087936627	Puerto Rico
Cayo Rodriguez	2024	21.2514	-11.595	-28.70049505	19.1971	15.29563991	Puerto Rico
Cayo Rodriguez	2018	0	2.675	14.91912995	1.4886	0.760606344	Puerto Rico
Cayo Rodriguez	2022	1.94	9.85	36.97447447	4.3829	4.087936627	Puerto Rico
Cayo Rodriguez	2024	21.2514	-9.21	-25.23979172	19.1971	15.29563991	Puerto Rico
Cayo Rodriguez	2018	0	-4.815	-25.70742125	1.4886	0.760606344	Puerto Rico
Cayo Rodriguez	2022	1.94	-6.18	-60	4.3829	4.087936627	Puerto Rico
Cayo Rodriguez	2024	21.2514	-1.96	-47.57281553	19.1971	15.29563991	Puerto Rico
Cayo Rodriguez	2018	0	12.355	46.67548168	1.4886	0.760606344	Puerto Rico
Cayo Rodriguez	2022	1.94	-30.3	-64.29026098	4.3829	4.087936627	Puerto Rico
Cayo Rodriguez	2024	21.2514	-3.81	-22.63814617	19.1971	15.29563991	Puerto Rico
Cayo Rodriguez	2018	0	7.62	33.2460733	1.4886	0.760606344	Puerto Rico
Cayo Rodriguez	2022	1.94	-14.88	-41.12769486	4.3829	4.087936627	Puerto Rico
Cayo Rodriguez	2024	21.2514	-6.405	-30.07042254	19.1971	15.29563991	Puerto Rico
Cibuco	2023	19.1971	-1.645	-6.041131105	4.3829	10.25711823	Puerto Rico
Cibuco	2023	19.1971	-12.815	-27.03586498	4.3829	10.25711823	Puerto Rico
Cibuco	2023	19.1971	-12.165	-23.32246933	4.3829	10.25711823	Puerto Rico
Cibuco	2023	19.1971	-4.035	-35.7079646	4.3829	10.25711823	Puerto Rico
Cibuco	2023	19.1971	-2.475	-8.687258687	4.3829	10.25711823	Puerto Rico
Dakiti	2018	0	4.59	21.13259669	1.4886	0.760606344	Puerto Rico
Dakiti	2023	19.1971	3.955	20.58823529	4.3829	10.25711823	Puerto Rico
Dakiti	2018	0	-1.225	-7.954545455	1.4886	0.760606344	Puerto Rico
Dakiti	2023	19.1971	-4.545	-23.84575026	4.3829	10.25711823	Puerto Rico
Dakiti	2018	0	6.83	40.72748956	1.4886	0.760606344	Puerto Rico
Dakiti	2023	19.1971	2.455	21.12736661	4.3829	10.25711823	Puerto Rico
Dakiti	2018	0	4.31	30.89605735	1.4886	0.760606344	Puerto Rico
Dakiti	2023	19.1971	1.61	31.81818182	4.3829	10.25711823	Puerto Rico
Dakiti	2018	0	5.455	76.18715084	1.4886	0.760606344	Puerto Rico
Dakiti	2023	19.1971	-2.395	-21.89213894	4.3829	10.25711823	Puerto Rico
Derrumbadero	2006	5.0114	-20.04	-56.7223323	11.4757	7.440092652	Puerto Rico
Derrumbadero	2007	0.3214	-2.83	-18.5088293	5.0114	6.411901317	Puerto Rico
Derrumbadero	2008	0.9314	2.34	18.78009631	0.3214	1.822002697	Puerto Rico
Derrumbadero	2009	0.79	1.74	11.75675676	0.9314	0.728732225	Puerto Rico
Derrumbadero	2010	9.29	0.36	2.176541717	0.79	4.59060906	Puerto Rico
Derrumbadero	2011	1.71	-4.1	-24.26035503	9.29	5.78861152	Puerto Rico
Derrumbadero	2013	2.5886	0.2	1.5625	2.18	1.995441784	Puerto Rico
Derrumbadero	2015	2.42	6.925	52.46212121	2.5886	1.832638852	Puerto Rico
Derrumbadero	2017	1.24	2.155	7.966728281	2.42	1.898317143	Puerto Rico
Derrumbadero	2019	7.8671	6.28	20.0255102	1.24	1.187987346	Puerto Rico
Derrumbadero	2021	4.3829	1.805	4.109744991	7.8671	5.597418174	Puerto Rico
Derrumbadero	2022	1.94	-15.72	-33.0738481	4.3829	4.087936627	Puerto Rico
Derrumbadero	2024	21.2514	-11.055	-34.75322226	19.1971	15.29563991	Puerto Rico
Derrumbadero	2006	5.0114	-19.03	-75.24713325	11.4757	7.440092652	Puerto Rico
Derrumbadero	2007	0.3214	0.04	0.638977636	5.0114	6.411901317	Puerto Rico
Derrumbadero	2008	0.9314	1.07	16.98412698	0.3214	1.822002697	Puerto Rico
Derrumbadero	2009	0.79	0.5	6.784260516	0.9314	0.728732225	Puerto Rico
Derrumbadero	2010	9.29	1.23	15.62897078	0.79	4.59060906	Puerto Rico
Derrumbadero	2011	1.71	-3.8	-41.75824176	9.29	5.78861152	Puerto Rico
Derrumbadero	2013	2.5886	1.2	22.64150943	2.18	1.995441784	Puerto Rico
Derrumbadero	2015	2.42	7.755	100.7142857	2.5886	1.832638852	Puerto Rico
Derrumbadero	2017	1.24	0.63	2.714347264	2.42	1.898317143	Puerto Rico
Derrumbadero	2019	7.8671	-0.67	-2.738046588	1.24	1.187987346	Puerto Rico
Derrumbadero	2021	4.3829	3.075	13.29442283	7.8671	5.597418174	Puerto Rico
Derrumbadero	2022	1.94	-10.87	-37.12431694	4.3829	4.087936627	Puerto Rico
Derrumbadero	2024	21.2514	-6.77	-36.77349267	19.1971	15.29563991	Puerto Rico
Derrumbadero	2006	5.0114	-14.23	-44.96050553	11.4757	7.440092652	Puerto Rico
Derrumbadero	2007	0.3214	-0.22	-1.262916188	5.0114	6.411901317	Puerto Rico
Derrumbadero	2008	0.9314	-3.4	-19.76744186	0.3214	1.822002697	Puerto Rico
Derrumbadero	2009	0.79	0.6	4.347826087	0.9314	0.728732225	Puerto Rico
Derrumbadero	2010	9.29	0	0	0.79	4.59060906	Puerto Rico
Derrumbadero	2011	1.71	1.2	8.333333333	9.29	5.78861152	Puerto Rico
Derrumbadero	2013	2.5886	-1.5	-9.615384615	2.18	1.995441784	Puerto Rico
Derrumbadero	2015	2.42	4.265	33.84920635	2.5886	1.832638852	Puerto Rico
Derrumbadero	2017	1.24	-1.855	-8.778987222	2.42	1.898317143	Puerto Rico
Derrumbadero	2019	7.8671	7.08	40.64293915	1.24	1.187987346	Puerto Rico
Derrumbadero	2021	4.3829	-2.84	-8.993033566	7.8671	5.597418174	Puerto Rico
Derrumbadero	2022	1.94	-9.25	-35.71428571	4.3829	4.087936627	Puerto Rico
Derrumbadero	2024	21.2514	-3.14	-18.85885886	19.1971	15.29563991	Puerto Rico
Derrumbadero	2006	5.0114	-33.01	-75.21075416	11.4757	7.440092652	Puerto Rico
Derrumbadero	2007	0.3214	5.66	52.02205882	5.0114	6.411901317	Puerto Rico
Derrumbadero	2008	0.9314	-8.18	-49.45586457	0.3214	1.822002697	Puerto Rico
Derrumbadero	2009	0.79	7.43	88.87559809	0.9314	0.728732225	Puerto Rico
Derrumbadero	2010	9.29	-0.69	-4.369854338	0.79	4.59060906	Puerto Rico
Derrumbadero	2011	1.71	4.7	31.12582781	9.29	5.78861152	Puerto Rico
Derrumbadero	2013	2.5886	-5.2	-26.26262626	2.18	1.995441784	Puerto Rico
Derrumbadero	2015	2.42	0.85	9.042553191	2.5886	1.832638852	Puerto Rico
Derrumbadero	2017	1.24	-0.36	-3.243243243	2.42	1.898317143	Puerto Rico
Derrumbadero	2019	7.8671	2.17	20.90558767	1.24	1.187987346	Puerto Rico
Derrumbadero	2021	4.3829	-0.09	-0.611413043	7.8671	5.597418174	Puerto Rico
Derrumbadero	2022	1.94	-1.67	-11.48555708	4.3829	4.087936627	Puerto Rico
Derrumbadero	2024	21.2514	-2.93	-22.76612277	19.1971	15.29563991	Puerto Rico
Derrumbadero	2006	5.0114	-16.24	-43.64418167	11.4757	7.440092652	Puerto Rico
Derrumbadero	2007	0.3214	-2.43	-11.58798283	5.0114	6.411901317	Puerto Rico
Derrumbadero	2008	0.9314	-8.73	-47.08737864	0.3214	1.822002697	Puerto Rico
Derrumbadero	2009	0.79	6.38	65.03567788	0.9314	0.728732225	Puerto Rico
Derrumbadero	2010	9.29	5.41	33.4156887	0.79	4.59060906	Puerto Rico
Derrumbadero	2011	1.71	-4.2	-19.44444444	9.29	5.78861152	Puerto Rico
Derrumbadero	2013	2.5886	-2.05	-11.7816092	2.18	1.995441784	Puerto Rico
Derrumbadero	2015	2.42	1.93	14.5112782	2.5886	1.832638852	Puerto Rico
Derrumbadero	2017	1.24	3.23	18.82284382	2.42	1.898317143	Puerto Rico
Derrumbadero	2019	7.8671	6.165	26.10076207	1.24	1.187987346	Puerto Rico
Derrumbadero	2021	4.3829	0.685	1.9054242	7.8671	5.597418174	Puerto Rico
Derrumbadero	2022	1.94	-19.19	-51.42015005	4.3829	4.087936627	Puerto Rico
Derrumbadero	2024	21.2514	-4.76	-26.25482625	19.1971	15.29563991	Puerto Rico
Dominos	2023	19.1971	-0.255	-6.891891892	4.3829	10.25711823	Puerto Rico
Dominos	2023	19.1971	7.75	96.39303483	4.3829	10.25711823	Puerto Rico
El Negro 10m	2018	0	1.41	11.61449753	1.4886	0.760606344	Puerto Rico
El Negro 10m	2022	1.94	2.55	17.91988756	4.3829	3.829747021	Puerto Rico
El Negro 10m	2024	21.2514	-6.02	-35.87604291	19.1971	15.29563991	Puerto Rico
El Negro 10m	2018	0	4.1	22.17414819	1.4886	0.760606344	Puerto Rico
El Negro 10m	2022	1.94	-3.22	-10.64111038	4.3829	3.829747021	Puerto Rico
El Negro 10m	2024	21.2514	-7.54	-27.88461538	19.1971	15.29563991	Puerto Rico
El Negro 10m	2018	0	5.61	21.04276069	1.4886	0.760606344	Puerto Rico
El Negro 10m	2022	1.94	2.59	11.30510694	4.3829	3.829747021	Puerto Rico
El Negro 10m	2024	21.2514	-7.96	-31.21568627	19.1971	15.29563991	Puerto Rico
El Negro 10m	2018	0	5.66	27.47572816	1.4886	0.760606344	Puerto Rico
El Negro 10m	2022	1.94	7.16	35.49826475	4.3829	3.829747021	Puerto Rico
El Negro 10m	2024	21.2514	-11.02	-40.32199049	19.1971	15.29563991	Puerto Rico
El Negro 10m	2018	0	5.5	21.43413874	1.4886	0.760606344	Puerto Rico
El Negro 10m	2022	1.94	-9.11	-29.10543131	4.3829	3.829747021	Puerto Rico
El Negro 10m	2024	21.2514	-7.665	-34.54258675	19.1971	15.29563991	Puerto Rico
El Negro 5m	2018	0	8.805	28.94477318	1.4886	0.760606344	Puerto Rico
El Negro 5m	2022	1.94	1.57	4.091738337	4.3829	3.829747021	Puerto Rico
El Negro 5m	2024	21.2514	-17.445	-43.67801703	19.1971	15.29563991	Puerto Rico
El Negro 5m	2018	0	8.655	25.35149385	1.4886	0.760606344	Puerto Rico
El Negro 5m	2022	1.94	2.23	5.091324201	4.3829	3.829747021	Puerto Rico
El Negro 5m	2024	21.2514	-18.09	-39.30045622	19.1971	15.29563991	Puerto Rico
El Negro 5m	2018	0	5.58	14.76190476	1.4886	0.760606344	Puerto Rico
El Negro 5m	2022	1.94	-4.96	-17.71428571	4.3829	3.829747021	Puerto Rico
El Negro 5m	2024	21.2514	-9.715	-42.16579861	19.1971	15.29563991	Puerto Rico
El Negro 5m	2018	0	2.86	12.63809103	1.4886	0.760606344	Puerto Rico
El Negro 5m	2022	1.94	2.3	12.67217631	4.3829	3.829747021	Puerto Rico
El Negro 5m	2024	21.2514	-5.355	-26.18581907	19.1971	15.29563991	Puerto Rico
El Negro 5m	2018	0	6.845	40.50295858	1.4886	0.760606344	Puerto Rico
El Negro 5m	2022	1.94	-23.84	-57.70999758	4.3829	3.829747021	Puerto Rico
El Negro 5m	2024	21.2514	-1.115	-6.382369777	19.1971	15.29563991	Puerto Rico
El Palo	2015	2.42	1.18	9.365079365	2.5886	1.449021383	Puerto Rico
El Palo	2015	2.42	-0.53	-3.925925926	2.5886	1.449021383	Puerto Rico
El Palo	2015	2.42	-1.14	-6.096256684	2.5886	1.449021383	Puerto Rico
El Palo	2015	2.42	-5.245	-22.41452991	2.5886	1.449021383	Puerto Rico
El Palo	2015	2.42	1.445	10.03472222	2.5886	1.449021383	Puerto Rico
Esperanza	2018	0	2.89	28.11284047	1.4886	0.760606344	Puerto Rico
Esperanza	2023	19.1971	0.645	13.57894737	4.3829	10.25711823	Puerto Rico
Esperanza	2018	0	-0.755	-11.20178042	1.4886	0.760606344	Puerto Rico
Esperanza	2023	19.1971	0.25	54.34782609	4.3829	10.25711823	Puerto Rico
Esperanza	2018	0	1.735	18.73650108	1.4886	0.760606344	Puerto Rico
Esperanza	2023	19.1971	0.975	79.26829268	4.3829	10.25711823	Puerto Rico
Esperanza	2018	0	-0.965	-6.399204244	1.4886	0.760606344	Puerto Rico
Esperanza	2023	19.1971	1.07	19.34900542	4.3829	10.25711823	Puerto Rico
Esperanza	2018	0	2.385	10.77722549	1.4886	0.760606344	Puerto Rico
Esperanza	2023	19.1971	-0.275	-6.962025316	4.3829	10.25711823	Puerto Rico
Gallardo	2015	2.42	14.97	75.98984772	2.5886	1.449021383	Puerto Rico
Gallardo	2017	1.24	6.425	12.94319098	2.42	1.898317143	Puerto Rico
Gallardo	2019	7.8671	-10.35	-16.56265002	1.24	1.187987346	Puerto Rico
Gallardo	2021	4.3829	4.575	10.94759512	7.8671	5.597418174	Puerto Rico
Gallardo	2022	1.94	-5.98	-11.73930114	4.3829	4.087936627	Puerto Rico
Gallardo	2024	21.2514	2.13	4.737544484	19.1971	15.29563991	Puerto Rico
Gallardo	2015	2.42	22.89	73.36538462	2.5886	1.449021383	Puerto Rico
Gallardo	2017	1.24	-9.655	-12.54221876	2.42	1.898317143	Puerto Rico
Gallardo	2019	7.8671	-9.43	-16.35165597	1.24	1.187987346	Puerto Rico
Gallardo	2021	4.3829	-0.185	-0.476681268	7.8671	5.597418174	Puerto Rico
Gallardo	2022	1.94	7.45	19.38085328	4.3829	4.087936627	Puerto Rico
Gallardo	2024	21.2514	-3.065	-6.679015036	19.1971	15.29563991	Puerto Rico
Gallardo	2015	2.42	17.165	71.22406639	2.5886	1.449021383	Puerto Rico
Gallardo	2017	1.24	-8.17	-13.98254321	2.42	1.898317143	Puerto Rico
Gallardo	2019	7.8671	-1.735	-4.122119268	1.24	1.187987346	Puerto Rico
Gallardo	2021	4.3829	4.595	11.89798032	7.8671	5.597418174	Puerto Rico
Gallardo	2022	1.94	-3.04	-6.358502405	4.3829	4.087936627	Puerto Rico
Gallardo	2024	21.2514	7.08	15.81416127	19.1971	15.29563991	Puerto Rico
Gallardo	2015	2.42	6.82	27.38955823	2.5886	1.449021383	Puerto Rico
Gallardo	2017	1.24	2.135	5.539699014	2.42	1.898317143	Puerto Rico
Gallardo	2019	7.8671	-4.72	-11.02546134	1.24	1.187987346	Puerto Rico
Gallardo	2021	4.3829	6.71	20.10788133	7.8671	5.597418174	Puerto Rico
Gallardo	2022	1.94	-0.81	-1.731139132	4.3829	4.087936627	Puerto Rico
Gallardo	2024	21.2514	3.995	8.688560244	19.1971	15.29563991	Puerto Rico
Gallardo	2015	2.42	6.415	14.61275626	2.5886	1.449021383	Puerto Rico
Gallardo	2017	1.24	5.705	10.05640754	2.42	1.898317143	Puerto Rico
Gallardo	2019	7.8671	-8.18	-12.00469621	1.24	1.187987346	Puerto Rico
Gallardo	2021	4.3829	1.055	2.037466203	7.8671	5.597418174	Puerto Rico
Gallardo	2022	1.94	-7.73	-14.34403414	4.3829	4.087936627	Puerto Rico
Gallardo	2024	21.2514	3.52	7.625649913	19.1971	15.29563991	Puerto Rico
Guanajibo	2018	0	18.83	38.22574097	1.4886	0.760606344	Puerto Rico
Guanajibo	2022	1.94	-5.09	-5.901449275	4.3829	4.087936627	Puerto Rico
Guanajibo	2024	21.2514	-37.11	-45.72449483	19.1971	15.29563991	Puerto Rico
Guanajibo	2018	0	5.475	12.56598577	1.4886	0.760606344	Puerto Rico
Guanajibo	2022	1.94	-26.75	-35.37891813	4.3829	4.087936627	Puerto Rico
Guanajibo	2024	21.2514	-18.905	-38.69218174	19.1971	15.29563991	Puerto Rico
Guanajibo	2018	0	14.955	38.24808184	1.4886	0.760606344	Puerto Rico
Guanajibo	2022	1.94	-6.21	-8.657465496	4.3829	4.087936627	Puerto Rico
Guanajibo	2024	21.2514	-24.03	-36.67582418	19.1971	15.29563991	Puerto Rico
Guanajibo	2018	0	10.32	38.29313544	1.4886	0.760606344	Puerto Rico
Guanajibo	2022	1.94	3.61	9.328165375	4.3829	4.087936627	Puerto Rico
Guanajibo	2024	21.2514	-16.335	-38.60789411	19.1971	15.29563991	Puerto Rico
Guanajibo	2018	0	18.415	77.01798411	1.4886	0.760606344	Puerto Rico
Guanajibo	2022	1.94	-3.56	-7.115730562	4.3829	4.087936627	Puerto Rico
Guanajibo	2024	21.2514	-14.93	-32.12825479	19.1971	15.29563991	Puerto Rico
Las Carmelitas	2009	0.79	0.25	5.910165485	0.9314	0.728732225	Puerto Rico
Las Carmelitas	2010	9.29	0.52	11.60714286	0.79	4.59060906	Puerto Rico
Las Carmelitas	2009	0.79	-1.27	-6.195121951	0.9314	0.728732225	Puerto Rico
Las Carmelitas	2010	9.29	-3.33	-17.31669267	0.79	4.59060906	Puerto Rico
Las Carmelitas	2009	0.79	3.08	32.52375924	0.9314	0.728732225	Puerto Rico
Las Carmelitas	2010	9.29	-4.35	-34.66135458	0.79	4.59060906	Puerto Rico
Las Carmelitas	2009	0.79	3.49	35.04016064	0.9314	0.728732225	Puerto Rico
Las Carmelitas	2010	9.29	-1.15	-8.550185874	0.79	4.59060906	Puerto Rico
Las Carmelitas	2009	0.79	0.96	13.67521368	0.9314	0.728732225	Puerto Rico
Las Carmelitas	2010	9.29	-2.88	-36.09022556	0.79	4.59060906	Puerto Rico
Manchas Exteriores 10m	2018	0	5.33	22.2826087	1.4886	0.760606344	Puerto Rico
Manchas Exteriores 10m	2022	1.94	8.96	33.34573874	4.3829	4.087936627	Puerto Rico
Manchas Exteriores 10m	2024	21.2514	-14.595	-40.73402177	19.1971	15.29563991	Puerto Rico
Manchas Exteriores 10m	2018	0	5.005	24.51028404	1.4886	0.760606344	Puerto Rico
Manchas Exteriores 10m	2022	1.94	3.67	12.77855153	4.3829	4.087936627	Puerto Rico
Manchas Exteriores 10m	2024	21.2514	-10.9	-33.65236184	19.1971	15.29563991	Puerto Rico
Manchas Exteriores 10m	2018	0	2.24	7.404958678	1.4886	0.760606344	Puerto Rico
Manchas Exteriores 10m	2022	1.94	-6.89	-16.4556962	4.3829	4.087936627	Puerto Rico
Manchas Exteriores 10m	2024	21.2514	-12.87	-36.79245283	19.1971	15.29563991	Puerto Rico
Manchas Exteriores 10m	2018	0	6.67	26.29089476	1.4886	0.760606344	Puerto Rico
Manchas Exteriores 10m	2022	1.94	-4.95	-13.60637713	4.3829	4.087936627	Puerto Rico
Manchas Exteriores 10m	2024	21.2514	-7.92	-25.1988546	19.1971	15.29563991	Puerto Rico
Manchas Exteriores 10m	2018	0	7.285	21.94938234	1.4886	0.760606344	Puerto Rico
Manchas Exteriores 10m	2022	1.94	-3.68	-8.038444736	4.3829	4.087936627	Puerto Rico
Manchas Exteriores 10m	2024	21.2514	-15	-35.62945368	19.1971	15.29563991	Puerto Rico
Manchas Exteriores 20m	2018	0	1.11	6.32118451	1.4886	0.760606344	Puerto Rico
Manchas Exteriores 20m	2022	1.94	-1.81	-8.234758872	4.3829	4.087936627	Puerto Rico
Manchas Exteriores 20m	2024	21.2514	-1.095	-5.428854735	19.1971	15.29563991	Puerto Rico
Manchas Exteriores 20m	2018	0	-0.015	-0.072674419	1.4886	0.760606344	Puerto Rico
Manchas Exteriores 20m	2022	1.94	0.63	2.182196051	4.3829	4.087936627	Puerto Rico
Manchas Exteriores 20m	2024	21.2514	-14.6	-49.49152542	19.1971	15.29563991	Puerto Rico
Manchas Exteriores 20m	2018	0	1.91	7.576358588	1.4886	0.760606344	Puerto Rico
Manchas Exteriores 20m	2022	1.94	-10.07	-24.92574257	4.3829	4.087936627	Puerto Rico
Manchas Exteriores 20m	2024	21.2514	-8.29	-27.33267392	19.1971	15.29563991	Puerto Rico
Manchas Exteriores 20m	2018	0	4.1	25.40272615	1.4886	0.760606344	Puerto Rico
Manchas Exteriores 20m	2022	1.94	-2.61	-11.64139161	4.3829	4.087936627	Puerto Rico
Manchas Exteriores 20m	2024	21.2514	-7.49	-37.80918728	19.1971	15.29563991	Puerto Rico
Manchas Exteriores 20m	2018	0	5.38	23.99643176	1.4886	0.760606344	Puerto Rico
Manchas Exteriores 20m	2022	1.94	0.5	1.715265866	4.3829	4.087936627	Puerto Rico
Manchas Exteriores 20m	2024	21.2514	-7.815	-26.35750422	19.1971	15.29563991	Puerto Rico
Maria Langa 10m	2021	4.3829	2.95	9.403889066	7.8671	5.597418174	Puerto Rico
Maria Langa 10m	2022	1.94	-24.95	-66.94392273	4.3829	2.875761883	Puerto Rico
Maria Langa 10m	2024	21.2514	-1.745	-14.16396104	19.1971	15.29563991	Puerto Rico
Maria Langa 10m	2021	4.3829	2.01	6.436119116	7.8671	5.597418174	Puerto Rico
Maria Langa 10m	2022	1.94	-2.1	-5.957446809	4.3829	2.875761883	Puerto Rico
Maria Langa 10m	2024	21.2514	-9.325	-28.12971342	19.1971	15.29563991	Puerto Rico
Maria Langa 10m	2021	4.3829	-0.37	-2.247873633	7.8671	5.597418174	Puerto Rico
Maria Langa 10m	2022	1.94	-12.53	-79.70737913	4.3829	2.875761883	Puerto Rico
Maria Langa 10m	2024	21.2514	0.045	1.410658307	19.1971	15.29563991	Puerto Rico
Maria Langa 10m	2021	4.3829	-2.225	-9.220886863	7.8671	5.597418174	Puerto Rico
Maria Langa 10m	2022	1.94	-14.48	-73.57723577	4.3829	2.875761883	Puerto Rico
Maria Langa 10m	2024	21.2514	-0.645	-12.40384615	19.1971	15.29563991	Puerto Rico
Maria Langa 10m	2021	4.3829	-0.09	-0.324675325	7.8671	5.597418174	Puerto Rico
Maria Langa 10m	2022	1.94	-3.8	-13.79811184	4.3829	2.875761883	Puerto Rico
Maria Langa 10m	2024	21.2514	-7.035	-29.63352991	19.1971	15.29563991	Puerto Rico
Maria Langa 20m	2021	4.3829	0.885	7.040572792	7.8671	5.597418174	Puerto Rico
Maria Langa 20m	2022	1.94	0.96	6.694560669	4.3829	2.875761883	Puerto Rico
Maria Langa 20m	2024	21.2514	-5.96	-38.95424837	19.1971	15.29563991	Puerto Rico
Maria Langa 20m	2021	4.3829	5.33	37.01388889	7.8671	5.597418174	Puerto Rico
Maria Langa 20m	2022	1.94	-0.46	-1.835594573	4.3829	2.875761883	Puerto Rico
Maria Langa 20m	2024	21.2514	-8.935	-36.32113821	19.1971	15.29563991	Puerto Rico
Maria Langa 20m	2021	4.3829	0.385	1.498054475	7.8671	5.597418174	Puerto Rico
Maria Langa 20m	2022	1.94	-15.46	-58.40574235	4.3829	2.875761883	Puerto Rico
Maria Langa 20m	2024	21.2514	-2.115	-19.20980926	19.1971	15.29563991	Puerto Rico
Maria Langa 20m	2021	4.3829	-0.545	-3.50032113	7.8671	5.597418174	Puerto Rico
Maria Langa 20m	2022	1.94	-6.2	-42.81767956	4.3829	2.875761883	Puerto Rico
Maria Langa 20m	2024	21.2514	-2.17	-26.20772947	19.1971	15.29563991	Puerto Rico
Maria Langa 20m	2021	4.3829	0.645	3.587319244	7.8671	5.597418174	Puerto Rico
Maria Langa 20m	2022	1.94	-8.81	-45.71873378	4.3829	2.875761883	Puerto Rico
Maria Langa 20m	2024	21.2514	-3.08	-29.44550669	19.1971	15.29563991	Puerto Rico
Maria Langa 5m	2017	1.24	-8	-47.00352526	1.4886	1.741965065	Puerto Rico
Maria Langa 5m	2019	7.8671	-0.895	-9.922394678	1.24	1.187987346	Puerto Rico
Maria Langa 5m	2021	4.3829	1.505	20.81604426	7.8671	5.597418174	Puerto Rico
Maria Langa 5m	2022	1.94	-6.71	-65.52734375	4.3829	2.978224496	Puerto Rico
Maria Langa 5m	2024	21.2514	-1.645	-46.60056657	19.1971	15.29563991	Puerto Rico
Maria Langa 5m	2017	1.24	-5.92	-65.48672566	1.4886	1.741965065	Puerto Rico
Maria Langa 5m	2019	7.8671	-0.12	-3.846153846	1.24	1.187987346	Puerto Rico
Maria Langa 5m	2021	4.3829	-1.25	-43.40277778	7.8671	5.597418174	Puerto Rico
Maria Langa 5m	2024	21.2514	-0.84	-26.25	19.1971	15.29563991	Puerto Rico
Maria Langa 5m	2017	1.24	-6.51	-79.29354446	1.4886	1.741965065	Puerto Rico
Maria Langa 5m	2019	7.8671	0.59	34.70588235	1.24	1.187987346	Puerto Rico
Maria Langa 5m	2021	4.3829	-0.855	-29.6875	7.8671	5.597418174	Puerto Rico
Maria Langa 5m	2022	1.94	1.3	111.1111111	4.3829	2.978224496	Puerto Rico
Maria Langa 5m	2024	21.2514	-0.88	-35.62753036	19.1971	15.29563991	Puerto Rico
Maria Langa 5m	2017	1.24	-12.27	-78.553137	1.4886	1.741965065	Puerto Rico
Maria Langa 5m	2019	7.8671	-0.31	-9.253731343	1.24	1.187987346	Puerto Rico
Maria Langa 5m	2021	4.3829	-0.535	-19.5970696	7.8671	5.597418174	Puerto Rico
Maria Langa 5m	2022	1.94	-1.66	-100	4.3829	2.978224496	Puerto Rico
Maria Langa 5m	2017	1.24	-11.86	-59.68797182	1.4886	1.741965065	Puerto Rico
Maria Langa 5m	2019	7.8671	-1.85	-23.09612984	1.24	1.187987346	Puerto Rico
Maria Langa 5m	2021	4.3829	0.965	22.38979118	7.8671	5.597418174	Puerto Rico
Maria Langa 5m	2022	1.94	2.47	39.58333333	4.3829	2.978224496	Puerto Rico
Maria Langa 5m	2024	21.2514	-3.605	-41.38920781	19.1971	15.29563991	Puerto Rico
Media Luna 10m (Parguera)	2017	1.24	6.915	31.60420475	2.42	1.898317143	Puerto Rico
Media Luna 10m (Parguera)	2019	7.8671	6.09	17.05404649	1.24	1.187987346	Puerto Rico
Media Luna 10m (Parguera)	2021	4.3829	-0.315	-0.657757361	7.8671	5.597418174	Puerto Rico
Media Luna 10m (Parguera)	2022	1.94	-27.69	-58.59077444	4.3829	2.978224496	Puerto Rico
Media Luna 10m (Parguera)	2024	21.2514	-5.345	-27.31221257	19.1971	15.29563991	Puerto Rico
Media Luna 10m (Parguera)	2017	1.24	0.235	1.097105509	2.42	1.898317143	Puerto Rico
Media Luna 10m (Parguera)	2019	7.8671	9.075	41.45728643	1.24	1.187987346	Puerto Rico
Media Luna 10m (Parguera)	2021	4.3829	-0.585	-1.461038961	7.8671	5.597418174	Puerto Rico
Media Luna 10m (Parguera)	2022	1.94	-20.37	-52.40545408	4.3829	2.978224496	Puerto Rico
Media Luna 10m (Parguera)	2024	21.2514	2.245	12.13513514	19.1971	15.29563991	Puerto Rico
Media Luna 10m (Parguera)	2017	1.24	6.01	34.12833617	2.42	1.898317143	Puerto Rico
Media Luna 10m (Parguera)	2019	7.8671	19.88	67.09416132	1.24	1.187987346	Puerto Rico
Media Luna 10m (Parguera)	2021	4.3829	-21.295	-30.68886007	7.8671	5.597418174	Puerto Rico
Media Luna 10m (Parguera)	2022	1.94	25.66	95.74626866	4.3829	2.978224496	Puerto Rico
Media Luna 10m (Parguera)	2024	21.2514	-19.34	-36.86618376	19.1971	15.29563991	Puerto Rico
Media Luna 10m (Parguera)	2017	1.24	1.43	4.224519941	2.42	1.898317143	Puerto Rico
Media Luna 10m (Parguera)	2019	7.8671	8.985	24.47561972	1.24	1.187987346	Puerto Rico
Media Luna 10m (Parguera)	2021	4.3829	12.99	23.75640088	7.8671	5.597418174	Puerto Rico
Media Luna 10m (Parguera)	2022	1.94	-34.59	-42.8837094	4.3829	2.978224496	Puerto Rico
Media Luna 10m (Parguera)	2024	21.2514	-19.46	-42.24006946	19.1971	15.29563991	Puerto Rico
Media Luna 10m (Parguera)	2017	1.24	9.395	64.61485557	2.42	1.898317143	Puerto Rico
Media Luna 10m (Parguera)	2019	7.8671	-3.98	-11.94119412	1.24	1.187987346	Puerto Rico
Media Luna 10m (Parguera)	2021	4.3829	17.13	67.52069373	7.8671	5.597418174	Puerto Rico
Media Luna 10m (Parguera)	2022	1.94	-32.26	-54.10028509	4.3829	2.978224496	Puerto Rico
Media Luna 10m (Parguera)	2024	21.2514	-12.485	-45.61563756	19.1971	15.29563991	Puerto Rico
Media Luna 5m (Parguera)	2017	1.24	-0.085	-0.28314457	2.42	1.898317143	Puerto Rico
Media Luna 5m (Parguera)	2019	7.8671	-2.35	-7.872696817	1.24	1.187987346	Puerto Rico
Media Luna 5m (Parguera)	2021	4.3829	-1.145	-4.552683897	7.8671	5.597418174	Puerto Rico
Media Luna 5m (Parguera)	2022	1.94	2.37	10.36745407	4.3829	2.978224496	Puerto Rico
Media Luna 5m (Parguera)	2024	21.2514	-10.32	-40.90368609	19.1971	15.29563991	Puerto Rico
Media Luna 5m (Parguera)	2017	1.24	2.145	44.78079332	2.42	1.898317143	Puerto Rico
Media Luna 5m (Parguera)	2019	7.8671	0.38	4.185022026	1.24	1.187987346	Puerto Rico
Media Luna 5m (Parguera)	2022	1.94	-28.27	-62.89210234	4.3829	2.978224496	Puerto Rico
Media Luna 5m (Parguera)	2024	21.2514	-6.59	-39.50839329	19.1971	15.29563991	Puerto Rico
Media Luna 5m (Parguera)	2017	1.24	3.435	66.05769231	2.42	1.898317143	Puerto Rico
Media Luna 5m (Parguera)	2019	7.8671	14.515	120.2568351	1.24	1.187987346	Puerto Rico
Media Luna 5m (Parguera)	2021	4.3829	-12.98	-31.58150852	7.8671	5.597418174	Puerto Rico
Media Luna 5m (Parguera)	2024	21.2514	-19.77	-47.16125954	19.1971	15.29563991	Puerto Rico
Media Luna 5m (Parguera)	2017	1.24	0.7	12.08981002	2.42	1.898317143	Puerto Rico
Media Luna 5m (Parguera)	2019	7.8671	3.35	46.59248957	1.24	1.187987346	Puerto Rico
Media Luna 5m (Parguera)	2021	4.3829	-2.08	-14.97480202	7.8671	5.597418174	Puerto Rico
Media Luna 5m (Parguera)	2022	1.94	0.19	1.952723535	4.3829	2.978224496	Puerto Rico
Media Luna 5m (Parguera)	2024	21.2514	-1.58	-15.92741935	19.1971	15.29563991	Puerto Rico
Media Luna 5m (Parguera)	2017	1.24	0.05	0.399361022	2.42	1.898317143	Puerto Rico
Media Luna 5m (Parguera)	2019	7.8671	6.31	50	1.24	1.187987346	Puerto Rico
Media Luna 5m (Parguera)	2021	4.3829	1.28	5.071315372	7.8671	5.597418174	Puerto Rico
Media Luna 5m (Parguera)	2022	1.94	1.84	6.618705036	4.3829	2.978224496	Puerto Rico
Media Luna 5m (Parguera)	2024	21.2514	-9.155	-30.88731444	19.1971	15.29563991	Puerto Rico
Mujeres	2009	0.79	5.63	41.12490869	0.9314	0.728732225	Puerto Rico
Mujeres	2010	9.29	-9.82	-50.82815735	0.79	4.59060906	Puerto Rico
Mujeres	2009	0.79	-1.08	-12.42807825	0.9314	0.728732225	Puerto Rico
Mujeres	2010	9.29	3.69	48.48883049	0.79	4.59060906	Puerto Rico
Mujeres	2009	0.79	-0.63	-4.740406321	0.9314	0.728732225	Puerto Rico
Mujeres	2010	9.29	-0.26	-2.05371248	0.79	4.59060906	Puerto Rico
Mujeres	2009	0.79	4.61	64.83825598	0.9314	0.728732225	Puerto Rico
Mujeres	2010	9.29	-4.82	-41.12627986	0.79	4.59060906	Puerto Rico
Mujeres	2009	0.79	0.66	4.241645244	0.9314	0.728732225	Puerto Rico
Mujeres	2010	9.29	2.18	13.44019729	0.79	4.59060906	Puerto Rico
Palominitos	2023	19.1971	-2.35	-7.551413882	4.3829	10.25711823	Puerto Rico
Palominitos	2023	19.1971	-3.73	-10.25570525	4.3829	10.25711823	Puerto Rico
Palominitos	2023	19.1971	-4.52	-12.55904418	4.3829	10.25711823	Puerto Rico
Palominitos	2023	19.1971	1.06	2.713773682	4.3829	10.25711823	Puerto Rico
Palominitos	2023	19.1971	-0.295	-1.125095347	4.3829	10.25711823	Puerto Rico
Palominos	2023	19.1971	-0.02	-0.070052539	4.3829	10.25711823	Puerto Rico
Palominos	2023	19.1971	-1.045	-5.754405286	4.3829	10.25711823	Puerto Rico
Palominos	2023	19.1971	-2.99	-12.26415094	4.3829	10.25711823	Puerto Rico
Palominos	2023	19.1971	-4.16	-21.37718397	4.3829	10.25711823	Puerto Rico
Palominos	2023	19.1971	2.31	24.73233405	4.3829	10.25711823	Puerto Rico
Puerto Botes 15m	2005	11.4757	-1.95	-11.47733961	0.7771	5.795487583	Puerto Rico
Puerto Botes 15m	2006	5.0114	-4.34	-28.85638298	11.4757	7.440092652	Puerto Rico
Puerto Botes 15m	2007	0.3214	-2.3	-21.4953271	5.0114	6.411901317	Puerto Rico
Puerto Botes 15m	2008	0.9314	0.08	0.952380952	0.3214	1.822002697	Puerto Rico
Puerto Botes 15m	2009	0.79	0.36	4.245283019	0.9314	0.728732225	Puerto Rico
Puerto Botes 15m	2010	9.29	1.56	17.64705882	0.79	4.59060906	Puerto Rico
Puerto Botes 15m	2011	1.71	-2.9	-27.88461538	9.29	5.78861152	Puerto Rico
Puerto Botes 15m	2013	2.5886	1.2	16	2.18	1.995441784	Puerto Rico
Puerto Botes 15m	2015	2.42	4.56	46.06060606	2.5886	1.449021383	Puerto Rico
Puerto Botes 15m	2023	19.1971	-3.47	-50	4.3829	10.25711823	Puerto Rico
Puerto Botes 15m	2005	11.4757	3.66	26.69584245	0.7771	5.795487583	Puerto Rico
Puerto Botes 15m	2006	5.0114	-9.26	-53.31030512	11.4757	7.440092652	Puerto Rico
Puerto Botes 15m	2007	0.3214	-1.46	-18.00246609	5.0114	6.411901317	Puerto Rico
Puerto Botes 15m	2008	0.9314	2.99	44.96240602	0.3214	1.822002697	Puerto Rico
Puerto Botes 15m	2009	0.79	3.82	39.62655602	0.9314	0.728732225	Puerto Rico
Puerto Botes 15m	2010	9.29	-3.46	-25.70579495	0.79	4.59060906	Puerto Rico
Puerto Botes 15m	2011	1.71	1	10	9.29	5.78861152	Puerto Rico
Puerto Botes 15m	2013	2.5886	-0.35	-3.181818182	2.18	1.995441784	Puerto Rico
Puerto Botes 15m	2015	2.42	1.135	11.01941748	2.5886	1.449021383	Puerto Rico
Puerto Botes 15m	2023	19.1971	-1.4	-6.708193579	4.3829	10.25711823	Puerto Rico
Puerto Botes 15m	2005	11.4757	-5.16	-20.6317473	0.7771	5.795487583	Puerto Rico
Puerto Botes 15m	2006	5.0114	-11.27	-56.77581864	11.4757	7.440092652	Puerto Rico
Puerto Botes 15m	2007	0.3214	-3.23	-37.64568765	5.0114	6.411901317	Puerto Rico
Puerto Botes 15m	2008	0.9314	-0.19	-3.551401869	0.3214	1.822002697	Puerto Rico
Puerto Botes 15m	2009	0.79	1.83	35.46511628	0.9314	0.728732225	Puerto Rico
Puerto Botes 15m	2010	9.29	0.31	4.43490701	0.79	4.59060906	Puerto Rico
Puerto Botes 15m	2011	1.71	1.5	20.54794521	9.29	5.78861152	Puerto Rico
Puerto Botes 15m	2013	2.5886	3.9	44.31818182	2.18	1.995441784	Puerto Rico
Puerto Botes 15m	2015	2.42	-4.565	-27.5	2.5886	1.449021383	Puerto Rico
Puerto Botes 15m	2023	19.1971	-0.255	-2.58097166	4.3829	10.25711823	Puerto Rico
Puerto Botes 15m	2005	11.4757	0.62	6.156901688	0.7771	5.795487583	Puerto Rico
Puerto Botes 15m	2006	5.0114	-6.07	-56.78203929	11.4757	7.440092652	Puerto Rico
Puerto Botes 15m	2007	0.3214	0.86	18.61471861	5.0114	6.411901317	Puerto Rico
Puerto Botes 15m	2008	0.9314	-0.1	-1.824817518	0.3214	1.822002697	Puerto Rico
Puerto Botes 15m	2009	0.79	1	18.58736059	0.9314	0.728732225	Puerto Rico
Puerto Botes 15m	2010	9.29	0.72	11.28526646	0.79	4.59060906	Puerto Rico
Puerto Botes 15m	2011	1.71	0.7	9.85915493	9.29	5.78861152	Puerto Rico
Puerto Botes 15m	2013	2.5886	1.75	22.43589744	2.18	1.995441784	Puerto Rico
Puerto Botes 15m	2015	2.42	0.995	8.805309735	2.5886	1.449021383	Puerto Rico
Puerto Botes 15m	2005	11.4757	4.33	13.98578811	0.7771	5.795487583	Puerto Rico
Puerto Botes 15m	2006	5.0114	-17.9	-50.7225843	11.4757	7.440092652	Puerto Rico
Puerto Botes 15m	2007	0.3214	-2.99	-17.19378953	5.0114	6.411901317	Puerto Rico
Puerto Botes 15m	2008	0.9314	-4.66	-32.36111111	0.3214	1.822002697	Puerto Rico
Puerto Botes 15m	2009	0.79	-1.77	-18.1724846	0.9314	0.728732225	Puerto Rico
Puerto Botes 15m	2010	9.29	1.53	19.19698871	0.79	4.59060906	Puerto Rico
Puerto Botes 15m	2011	1.71	0.1	1.052631579	9.29	5.78861152	Puerto Rico
Puerto Botes 15m	2013	2.5886	1.35	14.0625	2.18	1.995441784	Puerto Rico
Puerto Botes 15m	2015	2.42	2.47	20.08130081	2.5886	1.449021383	Puerto Rico
Puerto Botes 15m	2023	19.1971	-5.03	-30.02985075	4.3829	10.25711823	Puerto Rico
Puerto Botes 20m	2005	11.4757	-0.53	-1.154432585	0.7771	5.795487583	Puerto Rico
Puerto Botes 20m	2006	5.0114	-27.47	-60.53327457	11.4757	7.440092652	Puerto Rico
Puerto Botes 20m	2007	0.3214	-8.37	-46.73366834	5.0114	6.411901317	Puerto Rico
Puerto Botes 20m	2008	0.9314	-1.39	-14.57023061	0.3214	1.822002697	Puerto Rico
Puerto Botes 20m	2009	0.79	-2.62	-32.14723926	0.9314	0.728732225	Puerto Rico
Puerto Botes 20m	2010	9.29	-2.63	-47.55877034	0.79	4.59060906	Puerto Rico
Puerto Botes 20m	2011	1.71	2.7	93.10344828	9.29	5.78861152	Puerto Rico
Puerto Botes 20m	2013	2.5886	0.55	9.821428571	2.18	1.995441784	Puerto Rico
Puerto Botes 20m	2015	2.42	2.71	40.44776119	2.5886	1.449021383	Puerto Rico
Puerto Botes 20m	2023	19.1971	-1.655	-9.78710822	4.3829	10.25711823	Puerto Rico
Puerto Botes 20m	2005	11.4757	1.1	2.527573529	0.7771	5.795487583	Puerto Rico
Puerto Botes 20m	2006	5.0114	-35.81	-80.25549081	11.4757	7.440092652	Puerto Rico
Puerto Botes 20m	2007	0.3214	7.34	83.31441544	5.0114	6.411901317	Puerto Rico
Puerto Botes 20m	2008	0.9314	-8.84	-54.73684211	0.3214	1.822002697	Puerto Rico
Puerto Botes 20m	2009	0.79	2.57	35.15731874	0.9314	0.728732225	Puerto Rico
Puerto Botes 20m	2010	9.29	-3.88	-39.27125506	0.79	4.59060906	Puerto Rico
Puerto Botes 20m	2011	1.71	-3.5	-58.33333333	9.29	5.78861152	Puerto Rico
Puerto Botes 20m	2013	2.5886	3.4	136	2.18	1.995441784	Puerto Rico
Puerto Botes 20m	2015	2.42	0.405	4.35483871	2.5886	1.449021383	Puerto Rico
Puerto Botes 20m	2023	19.1971	-1.52	-8.287895311	4.3829	10.25711823	Puerto Rico
Puerto Botes 20m	2005	11.4757	2.94	6.55810841	0.7771	5.795487583	Puerto Rico
Puerto Botes 20m	2006	5.0114	-28.11	-58.84446305	11.4757	7.440092652	Puerto Rico
Puerto Botes 20m	2007	0.3214	-7.45	-37.89420142	5.0114	6.411901317	Puerto Rico
Puerto Botes 20m	2008	0.9314	-3.7	-30.3030303	0.3214	1.822002697	Puerto Rico
Puerto Botes 20m	2009	0.79	0.05	0.587544066	0.9314	0.728732225	Puerto Rico
Puerto Botes 20m	2010	9.29	-1.06	-12.38317757	0.79	4.59060906	Puerto Rico
Puerto Botes 20m	2011	1.71	3.3	44	9.29	5.78861152	Puerto Rico
Puerto Botes 20m	2013	2.5886	-0.65	-6.018518519	2.18	1.995441784	Puerto Rico
Puerto Botes 20m	2015	2.42	-0.28	-2.947368421	2.5886	1.449021383	Puerto Rico
Puerto Botes 20m	2023	19.1971	-2.27	-23.89473684	4.3829	10.25711823	Puerto Rico
Puerto Botes 20m	2005	11.4757	-0.1	-0.193199382	0.7771	5.795487583	Puerto Rico
Puerto Botes 20m	2006	5.0114	-7.19	-13.91792489	11.4757	7.440092652	Puerto Rico
Puerto Botes 20m	2007	0.3214	-6.14	-13.80706094	5.0114	6.411901317	Puerto Rico
Puerto Botes 20m	2008	0.9314	-1.86	-4.852595878	0.3214	1.822002697	Puerto Rico
Puerto Botes 20m	2009	0.79	0.84	2.303262956	0.9314	0.728732225	Puerto Rico
Puerto Botes 20m	2010	9.29	-3.21	-8.60359153	0.79	4.59060906	Puerto Rico
Puerto Botes 20m	2011	1.71	-9	-26.39296188	9.29	5.78861152	Puerto Rico
Puerto Botes 20m	2013	2.5886	-0.65	-2.589641434	2.18	1.995441784	Puerto Rico
Puerto Botes 20m	2015	2.42	11.18	46.97478992	2.5886	1.449021383	Puerto Rico
Puerto Botes 20m	2023	19.1971	1.725	8.337361044	4.3829	10.25711823	Puerto Rico
Puerto Botes 20m	2005	11.4757	1.1	2.402271238	0.7771	5.795487583	Puerto Rico
Puerto Botes 20m	2006	5.0114	-25.88	-55.19300491	11.4757	7.440092652	Puerto Rico
Puerto Botes 20m	2007	0.3214	-5.18	-24.65492623	5.0114	6.411901317	Puerto Rico
Puerto Botes 20m	2008	0.9314	12.8	80.85912824	0.3214	1.822002697	Puerto Rico
Puerto Botes 20m	2009	0.79	-20.37	-71.14914425	0.9314	0.728732225	Puerto Rico
Puerto Botes 20m	2010	9.29	5.54	67.07021792	0.79	4.59060906	Puerto Rico
Puerto Botes 20m	2011	1.71	-3.8	-27.53623188	9.29	5.78861152	Puerto Rico
Puerto Botes 20m	2013	2.5886	-1.9	-19	2.18	1.995441784	Puerto Rico
Puerto Botes 20m	2015	2.42	1.6	25.80645161	2.5886	1.449021383	Puerto Rico
Puerto Botes 20m	2023	19.1971	-2.59	-13.79126731	4.3829	10.25711823	Puerto Rico
Resuellos	2015	2.42	5.51	45.16393443	2.5886	1.449021383	Puerto Rico
Resuellos	2017	1.24	1.6	6.890611542	2.42	1.898317143	Puerto Rico
Resuellos	2019	7.8671	8.8	33.30809992	1.24	1.187987346	Puerto Rico
Resuellos	2021	4.3829	-3.54	-8.041799182	7.8671	5.597418174	Puerto Rico
Resuellos	2022	1.94	-2.85	-7.71521386	4.3829	4.087936627	Puerto Rico
Resuellos	2024	21.2514	-12.85	-37.69433852	19.1971	15.29563991	Puerto Rico
Resuellos	2015	2.42	9.57	107.5280899	2.5886	1.449021383	Puerto Rico
Resuellos	2017	1.24	1.84	6.562054208	2.42	1.898317143	Puerto Rico
Resuellos	2019	7.8671	-1.52	-4.791929382	1.24	1.187987346	Puerto Rico
Resuellos	2021	4.3829	-2.56	-8.926080893	7.8671	5.597418174	Puerto Rico
Resuellos	2022	1.94	9.65	40.95925297	4.3829	4.087936627	Puerto Rico
Resuellos	2024	21.2514	-9.99	-30.08130081	19.1971	15.29563991	Puerto Rico
Resuellos	2015	2.42	0.75	5.555555556	2.5886	1.449021383	Puerto Rico
Resuellos	2017	1.24	-2.055	-13.7	2.42	1.898317143	Puerto Rico
Resuellos	2019	7.8671	0.37	3.397612489	1.24	1.187987346	Puerto Rico
Resuellos	2021	4.3829	1.7	14.61736887	7.8671	5.597418174	Puerto Rico
Resuellos	2022	1.94	-1.26	-8.383233533	4.3829	4.087936627	Puerto Rico
Resuellos	2024	21.2514	-3.27	-23.74727669	19.1971	15.29563991	Puerto Rico
Resuellos	2015	2.42	-3.685	-16.75	2.5886	1.449021383	Puerto Rico
Resuellos	2017	1.24	-0.35	-2.392344498	2.42	1.898317143	Puerto Rico
Resuellos	2019	7.8671	3.19	22.90021536	1.24	1.187987346	Puerto Rico
Resuellos	2021	4.3829	-3.235	-15.92811423	7.8671	5.597418174	Puerto Rico
Resuellos	2022	1.94	3.42	24.71098266	4.3829	4.087936627	Puerto Rico
Resuellos	2024	21.2514	-4.915	-28.47624565	19.1971	15.29563991	Puerto Rico
Resuellos	2015	2.42	6.975	69.75	2.5886	1.449021383	Puerto Rico
Resuellos	2017	1.24	0.165	0.688935282	2.42	1.898317143	Puerto Rico
Resuellos	2019	7.8671	6.03	24.83525535	1.24	1.187987346	Puerto Rico
Resuellos	2021	4.3829	-3.44	-9.466152999	7.8671	5.597418174	Puerto Rico
Resuellos	2022	1.94	3.73	12.66123557	4.3829	4.087936627	Puerto Rico
Resuellos	2024	21.2514	-9.72	-29.2859295	19.1971	15.29563991	Puerto Rico
Tourmaline 10m	2005	11.4757	-3.23	-6.913527397	0.7771	5.795487583	Puerto Rico
Tourmaline 10m	2006	5.0114	-7.5	-17.24534376	11.4757	7.440092652	Puerto Rico
Tourmaline 10m	2007	0.3214	2.36	6.557377049	5.0114	6.411901317	Puerto Rico
Tourmaline 10m	2008	0.9314	-8.68	-22.63363755	0.3214	1.822002697	Puerto Rico
Tourmaline 10m	2009	0.79	9.64	32.49073138	0.9314	0.728732225	Puerto Rico
Tourmaline 10m	2010	9.29	-1.61	-4.095649962	0.79	4.59060906	Puerto Rico
Tourmaline 10m	2011	1.71	-6.4	-16.97612732	9.29	5.78861152	Puerto Rico
Tourmaline 10m	2013	2.5886	-0.75	-2.396166134	2.5886	2.22978871	Puerto Rico
Tourmaline 10m	2015	2.42	0.19	0.637583893	2.5886	1.449021383	Puerto Rico
Tourmaline 10m	2017	1.24	-0.84	-2.783300199	2.42	1.898317143	Puerto Rico
Tourmaline 10m	2019	7.8671	9.715	34.0877193	1.24	1.187987346	Puerto Rico
Tourmaline 10m	2021	4.3829	-7.98	-16.6492802	7.8671	5.597418174	Puerto Rico
Tourmaline 10m	2023	19.1971	-2.935	-9.180481702	4.3829	10.25711823	Puerto Rico
Tourmaline 10m	2005	11.4757	-1.87	-2.590027701	0.7771	5.795487583	Puerto Rico
Tourmaline 10m	2006	5.0114	-17.27	-24.55566615	11.4757	7.440092652	Puerto Rico
Tourmaline 10m	2007	0.3214	7.48	14.0972484	5.0114	6.411901317	Puerto Rico
Tourmaline 10m	2008	0.9314	2.75	4.542451272	0.3214	1.822002697	Puerto Rico
Tourmaline 10m	2009	0.79	6.66	10.52298941	0.9314	0.728732225	Puerto Rico
Tourmaline 10m	2010	9.29	4.65	6.647605432	0.79	4.59060906	Puerto Rico
Tourmaline 10m	2011	1.71	-50.9	-68.230563	9.29	5.78861152	Puerto Rico
Tourmaline 10m	2013	2.5886	23.95	101.0548523	2.5886	2.22978871	Puerto Rico
Tourmaline 10m	2015	2.42	-0.59	-0.824022346	2.5886	1.449021383	Puerto Rico
Tourmaline 10m	2017	1.24	1.83	2.598693553	2.42	1.898317143	Puerto Rico
Tourmaline 10m	2019	7.8671	-0.145	-0.195734341	1.24	1.187987346	Puerto Rico
Tourmaline 10m	2021	4.3829	1.92	2.601978588	7.8671	5.597418174	Puerto Rico
Tourmaline 10m	2023	19.1971	-9.75	-12.55957748	4.3829	10.25711823	Puerto Rico
Tourmaline 10m	2005	11.4757	-5.72	-11.36047666	0.7771	5.795487583	Puerto Rico
Tourmaline 10m	2006	5.0114	-4.51	-10.10531033	11.4757	7.440092652	Puerto Rico
Tourmaline 10m	2007	0.3214	2.66	6.630109671	5.0114	6.411901317	Puerto Rico
Tourmaline 10m	2008	0.9314	2.74	6.404862085	0.3214	1.822002697	Puerto Rico
Tourmaline 10m	2009	0.79	2.49	5.470123023	0.9314	0.728732225	Puerto Rico
Tourmaline 10m	2010	9.29	-3.61	-7.519266819	0.79	4.59060906	Puerto Rico
Tourmaline 10m	2011	1.71	0.9	2.027027027	9.29	5.78861152	Puerto Rico
Tourmaline 10m	2013	2.5886	-6.2	-13.68653422	2.5886	2.22978871	Puerto Rico
Tourmaline 10m	2015	2.42	4.88	14.83282675	2.5886	1.449021383	Puerto Rico
Tourmaline 10m	2017	1.24	2.495	5.848570089	2.42	1.898317143	Puerto Rico
Tourmaline 10m	2019	7.8671	-0.435	-0.912906611	1.24	1.187987346	Puerto Rico
Tourmaline 10m	2021	4.3829	-4.61	-9.854638735	7.8671	5.597418174	Puerto Rico
Tourmaline 10m	2023	19.1971	-10.195	-27.14323749	4.3829	10.25711823	Puerto Rico
Tourmaline 10m	2005	11.4757	-11.99	-27.39945155	0.7771	5.795487583	Puerto Rico
Tourmaline 10m	2006	5.0114	-8.22	-25.87346553	11.4757	7.440092652	Puerto Rico
Tourmaline 10m	2007	0.3214	1.01	4.288747346	5.0114	6.411901317	Puerto Rico
Tourmaline 10m	2008	0.9314	5.33	21.7019544	0.3214	1.822002697	Puerto Rico
Tourmaline 10m	2009	0.79	-3.36	-11.2412178	0.9314	0.728732225	Puerto Rico
Tourmaline 10m	2010	9.29	-2.83	-10.66716924	0.79	4.59060906	Puerto Rico
Tourmaline 10m	2013	2.5886	-22.1	-30.10899183	2.5886	2.22978871	Puerto Rico
Tourmaline 10m	2015	2.42	0.37	1.267123288	2.5886	1.449021383	Puerto Rico
Tourmaline 10m	2017	1.24	1.045	3.490313961	2.42	1.898317143	Puerto Rico
Tourmaline 10m	2019	7.8671	12.4	38.7137059	1.24	1.187987346	Puerto Rico
Tourmaline 10m	2021	4.3829	-10.575	-18.60812951	7.8671	5.597418174	Puerto Rico
Tourmaline 10m	2023	19.1971	-3.92	-10.98654709	4.3829	10.25711823	Puerto Rico
Tourmaline 10m	2005	11.4757	-3.3	-9.769094139	0.7771	5.795487583	Puerto Rico
Tourmaline 10m	2006	5.0114	-12.12	-39.76377953	11.4757	7.440092652	Puerto Rico
Tourmaline 10m	2007	0.3214	8.75	47.65795207	5.0114	6.411901317	Puerto Rico
Tourmaline 10m	2008	0.9314	-1.53	-5.643673921	0.3214	1.822002697	Puerto Rico
Tourmaline 10m	2009	0.79	-4.01	-15.67630962	0.9314	0.728732225	Puerto Rico
Tourmaline 10m	2010	9.29	0.73	3.384330088	0.79	4.59060906	Puerto Rico
Tourmaline 10m	2011	1.71	20.1	90.13452915	9.29	5.78861152	Puerto Rico
Tourmaline 10m	2013	2.5886	-6.7	-15.80188679	2.5886	2.22978871	Puerto Rico
Tourmaline 10m	2015	2.42	0.785	2.706896552	2.5886	1.449021383	Puerto Rico
Tourmaline 10m	2017	1.24	-1.19	-3.892705267	2.42	1.898317143	Puerto Rico
Tourmaline 10m	2019	7.8671	3.915	13.88790351	1.24	1.187987346	Puerto Rico
Tourmaline 10m	2021	4.3829	0.465	1.290949473	7.8671	5.597418174	Puerto Rico
Tourmaline 10m	2023	19.1971	-6.955	-18.82273342	4.3829	10.25711823	Puerto Rico
Tourmaline 20m	2005	11.4757	0.11	0.360183366	0.7771	5.795487583	Puerto Rico
Tourmaline 20m	2006	5.0114	-5.18	-16.9004894	11.4757	7.440092652	Puerto Rico
Tourmaline 20m	2007	0.3214	0.26	1.020808795	5.0114	6.411901317	Puerto Rico
Tourmaline 20m	2008	0.9314	-25.73	-100	0.3214	1.822002697	Puerto Rico
Tourmaline 20m	2010	9.29	4.44	17.93214863	0.79	4.59060906	Puerto Rico
Tourmaline 20m	2011	1.71	-0.7	-2.397260274	9.29	5.78861152	Puerto Rico
Tourmaline 20m	2013	2.5886	2.15	7.543859649	2.5886	2.22978871	Puerto Rico
Tourmaline 20m	2015	2.42	-1.28	-3.902439024	2.5886	1.449021383	Puerto Rico
Tourmaline 20m	2017	1.24	0.165	0.545634921	2.42	1.898317143	Puerto Rico
Tourmaline 20m	2019	7.8671	14.08	46.05822702	1.24	1.187987346	Puerto Rico
Tourmaline 20m	2021	4.3829	-2.155	-3.669334241	7.8671	5.597418174	Puerto Rico
Tourmaline 20m	2023	19.1971	-17.215	-31.63359059	4.3829	10.25711823	Puerto Rico
Tourmaline 20m	2005	11.4757	-1.62	-5.65247732	0.7771	5.795487583	Puerto Rico
Tourmaline 20m	2006	5.0114	-4.58	-16.93786982	11.4757	7.440092652	Puerto Rico
Tourmaline 20m	2007	0.3214	-2.27	-10.10685663	5.0114	6.411901317	Puerto Rico
Tourmaline 20m	2008	0.9314	-20.19	-100	0.3214	1.822002697	Puerto Rico
Tourmaline 20m	2010	9.29	-4.63	-17.32136177	0.79	4.59060906	Puerto Rico
Tourmaline 20m	2011	1.71	3.6	16.28959276	9.29	5.78861152	Puerto Rico
Tourmaline 20m	2013	2.5886	0.2	0.778210117	2.5886	2.22978871	Puerto Rico
Tourmaline 20m	2015	2.42	1.75	6.704980843	2.5886	1.449021383	Puerto Rico
Tourmaline 20m	2017	1.24	0.015	0.050675676	2.42	1.898317143	Puerto Rico
Tourmaline 20m	2019	7.8671	13.16	44.41444482	1.24	1.187987346	Puerto Rico
Tourmaline 20m	2021	4.3829	-0.725	-1.295799821	7.8671	5.597418174	Puerto Rico
Tourmaline 20m	2023	19.1971	-20.805	-38.17431193	4.3829	10.25711823	Puerto Rico
Tourmaline 20m	2005	11.4757	-9.06	-25.20166898	0.7771	5.795487583	Puerto Rico
Tourmaline 20m	2006	5.0114	-0.02	-0.074377092	11.4757	7.440092652	Puerto Rico
Tourmaline 20m	2007	0.3214	-5.36	-19.94789728	5.0114	6.411901317	Puerto Rico
Tourmaline 20m	2008	0.9314	-21.51	-100	0.3214	1.822002697	Puerto Rico
Tourmaline 20m	2010	9.29	-8.91	-31.47297775	0.79	4.59060906	Puerto Rico
Tourmaline 20m	2011	1.71	7.7	39.69072165	9.29	5.78861152	Puerto Rico
Tourmaline 20m	2013	2.5886	-4.1	-15.12915129	2.5886	2.22978871	Puerto Rico
Tourmaline 20m	2015	2.42	1.99	10.52910053	2.5886	1.449021383	Puerto Rico
Tourmaline 20m	2017	1.24	1.53	6.687062937	2.42	1.898317143	Puerto Rico
Tourmaline 20m	2019	7.8671	8.175	31.5150347	1.24	1.187987346	Puerto Rico
Tourmaline 20m	2021	4.3829	-1.515	-3.582407188	7.8671	5.597418174	Puerto Rico
Tourmaline 20m	2023	19.1971	-12.305	-31.34233316	4.3829	10.25711823	Puerto Rico
Tourmaline 20m	2005	11.4757	-1.02	-2.526628685	0.7771	5.795487583	Puerto Rico
Tourmaline 20m	2006	5.0114	-8.07	-20.50825921	11.4757	7.440092652	Puerto Rico
Tourmaline 20m	2007	0.3214	-8.09	-25.86317136	5.0114	6.411901317	Puerto Rico
Tourmaline 20m	2008	0.9314	-23.19	-100	0.3214	1.822002697	Puerto Rico
Tourmaline 20m	2010	9.29	-3.05	-11.70825336	0.79	4.59060906	Puerto Rico
Tourmaline 20m	2011	1.71	2.5	10.86956522	9.29	5.78861152	Puerto Rico
Tourmaline 20m	2013	2.5886	-0.6	-2.352941176	2.5886	2.22978871	Puerto Rico
Tourmaline 20m	2015	2.42	2.915	11.99588477	2.5886	1.449021383	Puerto Rico
Tourmaline 20m	2017	1.24	1.735	5.758380352	2.42	1.898317143	Puerto Rico
Tourmaline 20m	2019	7.8671	8.335	24.80654762	1.24	1.187987346	Puerto Rico
Tourmaline 20m	2021	4.3829	-0.045	-0.08951661	7.8671	5.597418174	Puerto Rico
Tourmaline 20m	2023	19.1971	-14.665	-29.22479075	4.3829	10.25711823	Puerto Rico
Tourmaline 20m	2005	11.4757	-3.83	-16.3326226	0.7771	5.795487583	Puerto Rico
Tourmaline 20m	2006	5.0114	-0.87	-4.434250765	11.4757	7.440092652	Puerto Rico
Tourmaline 20m	2007	0.3214	4.45	23.73333333	5.0114	6.411901317	Puerto Rico
Tourmaline 20m	2008	0.9314	-23.2	-100	0.3214	1.822002697	Puerto Rico
Tourmaline 20m	2010	9.29	-1.71	-7.529722589	0.79	4.59060906	Puerto Rico
Tourmaline 20m	2011	1.71	2.1	10	9.29	5.78861152	Puerto Rico
Tourmaline 20m	2013	2.5886	2.45	10.60606061	2.5886	2.22978871	Puerto Rico
Tourmaline 20m	2015	2.42	1.45	5.178571429	2.5886	1.449021383	Puerto Rico
Tourmaline 20m	2017	1.24	1.37	4.433656958	2.42	1.898317143	Puerto Rico
Tourmaline 20m	2019	7.8671	3.625	10.77586207	1.24	1.187987346	Puerto Rico
Tourmaline 20m	2021	4.3829	-2.65	-6.480802152	7.8671	5.597418174	Puerto Rico
Tourmaline 20m	2023	19.1971	-11.185	-31.42736724	4.3829	10.25711823	Puerto Rico
Tres Palmas 10m	2005	11.4757	-2.23	-15.38992409	0.7771	5.795487583	Puerto Rico
Tres Palmas 10m	2006	5.0114	-4.72	-38.49918434	11.4757	7.440092652	Puerto Rico
Tres Palmas 10m	2007	0.3214	2.97	39.38992042	5.0114	6.411901317	Puerto Rico
Tres Palmas 10m	2008	0.9314	0.85	8.08753568	0.3214	1.822002697	Puerto Rico
Tres Palmas 10m	2009	0.79	-0.13	-1.144366197	0.9314	0.728732225	Puerto Rico
Tres Palmas 10m	2010	9.29	-2.73	-24.30988424	0.79	4.59060906	Puerto Rico
Tres Palmas 10m	2011	1.71	-0.9	-10.58823529	9.29	5.78861152	Puerto Rico
Tres Palmas 10m	2013	2.5886	1.15	15.13157895	2.18	1.995441784	Puerto Rico
Tres Palmas 10m	2015	2.42	5.355	54.09090909	2.5886	1.449021383	Puerto Rico
Tres Palmas 10m	2017	1.24	-0.895	-4.342552159	2.42	1.898317143	Puerto Rico
Tres Palmas 10m	2019	7.8671	-1.045	-5.552603613	1.24	1.187987346	Puerto Rico
Tres Palmas 10m	2021	4.3829	-0.53	-3.167961745	7.8671	5.597418174	Puerto Rico
Tres Palmas 10m	2023	19.1971	-3.875	-24.72878111	4.3829	10.25711823	Puerto Rico
Tres Palmas 10m	2005	11.4757	-4.05	-19.0230155	0.7771	5.795487583	Puerto Rico
Tres Palmas 10m	2006	5.0114	2.44	14.15313225	11.4757	7.440092652	Puerto Rico
Tres Palmas 10m	2007	0.3214	-0.74	-3.760162602	5.0114	6.411901317	Puerto Rico
Tres Palmas 10m	2008	0.9314	1.78	9.398099261	0.3214	1.822002697	Puerto Rico
Tres Palmas 10m	2009	0.79	-6.07	-29.2953668	0.9314	0.728732225	Puerto Rico
Tres Palmas 10m	2010	9.29	7.35	50.17064846	0.79	4.59060906	Puerto Rico
Tres Palmas 10m	2011	1.71	-0.5	-2.272727273	9.29	5.78861152	Puerto Rico
Tres Palmas 10m	2013	2.5886	-5.6	-26.04651163	2.18	1.995441784	Puerto Rico
Tres Palmas 10m	2015	2.42	6.66	64.66019417	2.5886	1.449021383	Puerto Rico
Tres Palmas 10m	2017	1.24	-2.08	-8.806096528	2.42	1.898317143	Puerto Rico
Tres Palmas 10m	2019	7.8671	0.37	1.901336074	1.24	1.187987346	Puerto Rico
Tres Palmas 10m	2021	4.3829	-3.745	-18.53960396	7.8671	5.597418174	Puerto Rico
Tres Palmas 10m	2023	19.1971	0.405	3.186467349	4.3829	10.25711823	Puerto Rico
Tres Palmas 10m	2005	11.4757	0.35	1.429154757	0.7771	5.795487583	Puerto Rico
Tres Palmas 10m	2006	5.0114	-3.65	-14.69404187	11.4757	7.440092652	Puerto Rico
Tres Palmas 10m	2007	0.3214	-2.93	-13.82727702	5.0114	6.411901317	Puerto Rico
Tres Palmas 10m	2008	0.9314	10.63	58.21467689	0.3214	1.822002697	Puerto Rico
Tres Palmas 10m	2009	0.79	-5.36	-18.55313257	0.9314	0.728732225	Puerto Rico
Tres Palmas 10m	2010	9.29	-6.93	-29.45176371	0.79	4.59060906	Puerto Rico
Tres Palmas 10m	2011	1.71	3.7	22.28915663	9.29	5.78861152	Puerto Rico
Tres Palmas 10m	2013	2.5886	-1.85	-9.113300493	2.18	1.995441784	Puerto Rico
Tres Palmas 10m	2015	2.42	4.85	29.21686747	2.5886	1.449021383	Puerto Rico
Tres Palmas 10m	2017	1.24	-0.715	-2.718631179	2.42	1.898317143	Puerto Rico
Tres Palmas 10m	2019	7.8671	-1.075	-4.32247688	1.24	1.187987346	Puerto Rico
Tres Palmas 10m	2021	4.3829	-4.62	-20.33450704	7.8671	5.597418174	Puerto Rico
Tres Palmas 10m	2023	19.1971	-2.795	-20.73442136	4.3829	10.25711823	Puerto Rico
Tres Palmas 10m	2005	11.4757	-1.3	-4.767143381	0.7771	5.795487583	Puerto Rico
Tres Palmas 10m	2006	5.0114	0.81	3.118983442	11.4757	7.440092652	Puerto Rico
Tres Palmas 10m	2007	0.3214	-3.11	-11.61314414	5.0114	6.411901317	Puerto Rico
Tres Palmas 10m	2008	0.9314	3.14	13.26573722	0.3214	1.822002697	Puerto Rico
Tres Palmas 10m	2009	0.79	3.67	13.68892204	0.9314	0.728732225	Puerto Rico
Tres Palmas 10m	2010	9.29	-4.08	-13.38582677	0.79	4.59060906	Puerto Rico
Tres Palmas 10m	2011	1.71	2.2	8.333333333	9.29	5.78861152	Puerto Rico
Tres Palmas 10m	2013	2.5886	-8.65	-30.24475524	2.18	1.995441784	Puerto Rico
Tres Palmas 10m	2015	2.42	10.795	95.53097345	2.5886	1.449021383	Puerto Rico
Tres Palmas 10m	2017	1.24	-1.72	-5.229553056	2.42	1.898317143	Puerto Rico
Tres Palmas 10m	2019	7.8671	0.335	1.137521222	1.24	1.187987346	Puerto Rico
Tres Palmas 10m	2021	4.3829	-0.9	-2.988047809	7.8671	5.597418174	Puerto Rico
Tres Palmas 10m	2023	19.1971	-10.99	-38.80649718	4.3829	10.25711823	Puerto Rico
Tres Palmas 10m	2005	11.4757	3.05	17.01059677	0.7771	5.795487583	Puerto Rico
Tres Palmas 10m	2006	5.0114	-3.34	-15.91992374	11.4757	7.440092652	Puerto Rico
Tres Palmas 10m	2007	0.3214	-4.16	-23.58276644	5.0114	6.411901317	Puerto Rico
Tres Palmas 10m	2008	0.9314	7.1	52.67062315	0.3214	1.822002697	Puerto Rico
Tres Palmas 10m	2009	0.79	-2.58	-12.53644315	0.9314	0.728732225	Puerto Rico
Tres Palmas 10m	2010	9.29	-1.8	-10	0.79	4.59060906	Puerto Rico
Tres Palmas 10m	2011	1.71	14.1	87.03703704	9.29	5.78861152	Puerto Rico
Tres Palmas 10m	2013	2.5886	-9	-29.7029703	2.18	1.995441784	Puerto Rico
Tres Palmas 10m	2015	2.42	1.425	11.58536585	2.5886	1.449021383	Puerto Rico
Tres Palmas 10m	2017	1.24	3.885	25.64356436	2.42	1.898317143	Puerto Rico
Tres Palmas 10m	2019	7.8671	-2.745	-11.97643979	1.24	1.187987346	Puerto Rico
Tres Palmas 10m	2021	4.3829	3.16	18.1296615	7.8671	5.597418174	Puerto Rico
Tres Palmas 10m	2023	19.1971	-8.405	-35.38947368	4.3829	10.25711823	Puerto Rico
Tres Palmas 20m	2005	11.4757	-4.73	-27.72567409	0.7771	5.795487583	Puerto Rico
Tres Palmas 20m	2006	5.0114	-2.96	-24.00648824	11.4757	7.440092652	Puerto Rico
Tres Palmas 20m	2007	0.3214	-0.21	-2.241195304	5.0114	6.411901317	Puerto Rico
Tres Palmas 20m	2008	0.9314	3.13	34.17030568	0.3214	1.822002697	Puerto Rico
Tres Palmas 20m	2009	0.79	3.44	27.99023596	0.9314	0.728732225	Puerto Rico
Tres Palmas 20m	2010	9.29	2.67	16.97393516	0.79	4.59060906	Puerto Rico
Tres Palmas 20m	2011	1.71	-3.85	-20.92391304	9.29	5.78861152	Puerto Rico
Tres Palmas 20m	2013	2.5886	0.925	6.357388316	2.18	1.995441784	Puerto Rico
Tres Palmas 20m	2015	2.42	4.6	28.04878049	2.5886	1.449021383	Puerto Rico
Tres Palmas 20m	2017	1.24	-4.96	-19.375	2.42	1.898317143	Puerto Rico
Tres Palmas 20m	2019	7.8671	8.97	57.20663265	1.24	1.187987346	Puerto Rico
Tres Palmas 20m	2021	4.3829	4.35	12.93872695	7.8671	5.597418174	Puerto Rico
Tres Palmas 20m	2023	19.1971	-18.51	-43.73818526	4.3829	10.25711823	Puerto Rico
Tres Palmas 20m	2005	11.4757	-3.26	-11.87613843	0.7771	5.795487583	Puerto Rico
Tres Palmas 20m	2006	5.0114	-13.81	-57.08970649	11.4757	7.440092652	Puerto Rico
Tres Palmas 20m	2007	0.3214	14.8	142.5818882	5.0114	6.411901317	Puerto Rico
Tres Palmas 20m	2008	0.9314	-3.42	-13.5822081	0.3214	1.822002697	Puerto Rico
Tres Palmas 20m	2009	0.79	3.58	16.45220588	0.9314	0.728732225	Puerto Rico
Tres Palmas 20m	2010	9.29	9.36	36.93764799	0.79	4.59060906	Puerto Rico
Tres Palmas 20m	2011	1.71	-6.9	-19.88472622	9.29	5.78861152	Puerto Rico
Tres Palmas 20m	2013	2.5886	-8.65	-31.11510791	2.18	1.995441784	Puerto Rico
Tres Palmas 20m	2015	2.42	6.445	61.38095238	2.5886	1.449021383	Puerto Rico
Tres Palmas 20m	2017	1.24	1.75	7.481829842	2.42	1.898317143	Puerto Rico
Tres Palmas 20m	2019	7.8671	-5.61	-20.86277427	1.24	1.187987346	Puerto Rico
Tres Palmas 20m	2021	4.3829	4.775	30.47223995	7.8671	5.597418174	Puerto Rico
Tres Palmas 20m	2023	19.1971	-9.63	-38.18398097	4.3829	10.25711823	Puerto Rico
Tres Palmas 20m	2005	11.4757	-6.59	-20.73631215	0.7771	5.795487583	Puerto Rico
Tres Palmas 20m	2006	5.0114	1.73	6.867804684	11.4757	7.440092652	Puerto Rico
Tres Palmas 20m	2007	0.3214	-0.02	-0.074294205	5.0114	6.411901317	Puerto Rico
Tres Palmas 20m	2008	0.9314	-1.86	-6.914498141	0.3214	1.822002697	Puerto Rico
Tres Palmas 20m	2009	0.79	4.93	19.6884984	0.9314	0.728732225	Puerto Rico
Tres Palmas 20m	2010	9.29	-2.57	-8.575241909	0.79	4.59060906	Puerto Rico
Tres Palmas 20m	2011	1.71	1.34	4.890510949	9.29	5.78861152	Puerto Rico
Tres Palmas 20m	2013	2.5886	0.08	0.27835769	2.18	1.995441784	Puerto Rico
Tres Palmas 20m	2015	2.42	-1.685	-5.830449827	2.5886	1.449021383	Puerto Rico
Tres Palmas 20m	2017	1.24	2.42	9.479044262	2.42	1.898317143	Puerto Rico
Tres Palmas 20m	2019	7.8671	2.72	8.956206783	1.24	1.187987346	Puerto Rico
Tres Palmas 20m	2021	4.3829	9.745	27.21306898	7.8671	5.597418174	Puerto Rico
Tres Palmas 20m	2023	19.1971	-21.195	-38.32730561	4.3829	10.25711823	Puerto Rico
Tres Palmas 20m	2005	11.4757	-1.73	-10.86001255	0.7771	5.795487583	Puerto Rico
Tres Palmas 20m	2006	5.0114	3.51	24.71830986	11.4757	7.440092652	Puerto Rico
Tres Palmas 20m	2007	0.3214	-1.23	-6.945228684	5.0114	6.411901317	Puerto Rico
Tres Palmas 20m	2008	0.9314	1.8	10.9223301	0.3214	1.822002697	Puerto Rico
Tres Palmas 20m	2009	0.79	5.86	32.05689278	0.9314	0.728732225	Puerto Rico
Tres Palmas 20m	2010	9.29	-0.34	-1.408450704	0.79	4.59060906	Puerto Rico
Tres Palmas 20m	2011	1.71	-2.35	-9.87394958	9.29	5.78861152	Puerto Rico
Tres Palmas 20m	2013	2.5886	1.475	6.876456876	2.18	1.995441784	Puerto Rico
Tres Palmas 20m	2015	2.42	1.23	5.040983607	2.5886	1.449021383	Puerto Rico
Tres Palmas 20m	2017	1.24	-1.115	-4.151154133	2.42	1.898317143	Puerto Rico
Tres Palmas 20m	2019	7.8671	1.255	5.095412099	1.24	1.187987346	Puerto Rico
Tres Palmas 20m	2021	4.3829	1.15	4.237288136	7.8671	5.597418174	Puerto Rico
Tres Palmas 20m	2023	19.1971	-12.59	-42.76494565	4.3829	10.25711823	Puerto Rico
Tres Palmas 20m	2005	11.4757	5.78	24.50190759	0.7771	5.795487583	Puerto Rico
Tres Palmas 20m	2006	5.0114	-11.5	-39.15560095	11.4757	7.440092652	Puerto Rico
Tres Palmas 20m	2007	0.3214	4.63	25.90934527	5.0114	6.411901317	Puerto Rico
Tres Palmas 20m	2008	0.9314	-3.31	-14.71111111	0.3214	1.822002697	Puerto Rico
Tres Palmas 20m	2009	0.79	1.32	6.878582595	0.9314	0.728732225	Puerto Rico
Tres Palmas 20m	2010	9.29	5.89	28.71769868	0.79	4.59060906	Puerto Rico
Tres Palmas 20m	2011	1.71	-2.21	-8.371212121	9.29	5.78861152	Puerto Rico
Tres Palmas 20m	2013	2.5886	1.605	6.634973129	2.18	1.995441784	Puerto Rico
Tres Palmas 20m	2015	2.42	-6.36	-23.21167883	2.5886	1.449021383	Puerto Rico
Tres Palmas 20m	2017	1.24	7.89	53.74659401	2.42	1.898317143	Puerto Rico
Tres Palmas 20m	2019	7.8671	3.24	10.63690085	1.24	1.187987346	Puerto Rico
Tres Palmas 20m	2021	4.3829	-10.285	-27.84244721	7.8671	5.597418174	Puerto Rico
Tres Palmas 20m	2023	19.1971	-3.065	-18.72327428	4.3829	10.25711823	Puerto Rico
Tres Palmas 5m	2005	11.4757	0.57	2.354399009	0.7771	5.795487583	Puerto Rico
Tres Palmas 5m	2006	5.0114	1.66	6.698950767	11.4757	7.440092652	Puerto Rico
Tres Palmas 5m	2007	0.3214	-4.37	-16.5279879	5.0114	6.411901317	Puerto Rico
Tres Palmas 5m	2008	0.9314	2.04	9.24331672	0.3214	1.822002697	Puerto Rico
Tres Palmas 5m	2009	0.79	0.2	0.829531315	0.9314	0.728732225	Puerto Rico
Tres Palmas 5m	2010	9.29	-8.41	-34.59481695	9.29	4.59060906	Puerto Rico
Tres Palmas 5m	2011	1.71	-3.2	-20.12578616	9.29	5.78861152	Puerto Rico
Tres Palmas 5m	2015	2.42	-12.78	-21.33555927	2.5886	1.449021383	Puerto Rico
Tres Palmas 5m	2017	1.24	-2.75	-8.008153757	2.42	1.898317143	Puerto Rico
Tres Palmas 5m	2019	7.8671	10.085	34.96879334	1.24	1.187987346	Puerto Rico
Tres Palmas 5m	2021	4.3829	-18.065	-36.85982453	7.8671	5.597418174	Puerto Rico
Tres Palmas 5m	2023	19.1971	6.465	50.19409938	4.3829	10.25711823	Puerto Rico
Tres Palmas 5m	2005	11.4757	-6.68	-15.74357766	0.7771	5.795487583	Puerto Rico
Tres Palmas 5m	2006	5.0114	6.83	19.1048951	11.4757	7.440092652	Puerto Rico
Tres Palmas 5m	2007	0.3214	1.92	4.50915923	5.0114	6.411901317	Puerto Rico
Tres Palmas 5m	2008	0.9314	-29.26	-65.75280899	0.3214	1.822002697	Puerto Rico
Tres Palmas 5m	2009	0.79	20.45	134.1863517	0.9314	0.728732225	Puerto Rico
Tres Palmas 5m	2010	9.29	17.11	47.94059961	9.29	4.59060906	Puerto Rico
Tres Palmas 5m	2011	1.71	3.8	7.196969697	9.29	5.78861152	Puerto Rico
Tres Palmas 5m	2013	2.5886	3.3	5.830388693	2.18	1.995441784	Puerto Rico
Tres Palmas 5m	2015	2.42	-12.78	-20.22151899	2.5886	1.449021383	Puerto Rico
Tres Palmas 5m	2017	1.24	0.865	2.298087141	2.42	1.898317143	Puerto Rico
Tres Palmas 5m	2019	7.8671	-10.85	-27.55905512	1.24	1.187987346	Puerto Rico
Tres Palmas 5m	2021	4.3829	16.165	91.48273911	7.8671	5.597418174	Puerto Rico
Tres Palmas 5m	2023	19.1971	-7.11	-14.22	4.3829	10.25711823	Puerto Rico
Tres Palmas 5m	2005	11.4757	-6.23	-14.23349326	0.7771	5.795487583	Puerto Rico
Tres Palmas 5m	2006	5.0114	10.41	27.73042088	11.4757	7.440092652	Puerto Rico
Tres Palmas 5m	2007	0.3214	6.37	13.28467153	5.0114	6.411901317	Puerto Rico
Tres Palmas 5m	2008	0.9314	-14.71	-27.0802651	0.3214	1.822002697	Puerto Rico
Tres Palmas 5m	2009	0.79	1.67	4.216107044	0.9314	0.728732225	Puerto Rico
Tres Palmas 5m	2010	9.29	-12.18	-29.50581395	9.29	4.59060906	Puerto Rico
Tres Palmas 5m	2011	1.71	4.9	16.83848797	9.29	5.78861152	Puerto Rico
Tres Palmas 5m	2013	2.5886	-3.1	-9.117647059	2.18	1.995441784	Puerto Rico
Tres Palmas 5m	2015	2.42	3.685	13.25539568	2.5886	1.449021383	Puerto Rico
Tres Palmas 5m	2017	1.24	-5.58	-15.86579471	2.42	1.898317143	Puerto Rico
Tres Palmas 5m	2019	7.8671	6.755	28.13411079	1.24	1.187987346	Puerto Rico
Tres Palmas 5m	2021	4.3829	-4.41	-11.75373134	7.8671	5.597418174	Puerto Rico
Tres Palmas 5m	2023	19.1971	-10.335	-36.01045296	4.3829	10.25711823	Puerto Rico
Tres Palmas 5m	2005	11.4757	-0.42	-0.902449506	0.7771	5.795487583	Puerto Rico
Tres Palmas 5m	2006	5.0114	7.84	16.9991327	11.4757	7.440092652	Puerto Rico
Tres Palmas 5m	2007	0.3214	5.86	10.85989622	5.0114	6.411901317	Puerto Rico
Tres Palmas 5m	2008	0.9314	-20.36	-34.03543965	0.3214	1.822002697	Puerto Rico
Tres Palmas 5m	2009	0.79	6.48	16.42169285	0.9314	0.728732225	Puerto Rico
Tres Palmas 5m	2010	9.29	-13.74	-29.9085764	9.29	4.59060906	Puerto Rico
Tres Palmas 5m	2011	1.71	-6.6	-20.49689441	9.29	5.78861152	Puerto Rico
Tres Palmas 5m	2013	2.5886	2.85	11.1328125	2.18	1.995441784	Puerto Rico
Tres Palmas 5m	2015	2.42	1.11	3.546325879	2.5886	1.449021383	Puerto Rico
Tres Palmas 5m	2017	1.24	-6.74	-20.10739857	2.42	1.898317143	Puerto Rico
Tres Palmas 5m	2019	7.8671	9.405	46.93113772	1.24	1.187987346	Puerto Rico
Tres Palmas 5m	2021	4.3829	-14.01	-36.06177606	7.8671	5.597418174	Puerto Rico
Tres Palmas 5m	2023	19.1971	8.74	80.70175439	4.3829	10.25711823	Puerto Rico
Tres Palmas 5m	2005	11.4757	-10.7	-29.52538631	0.7771	5.795487583	Puerto Rico
Tres Palmas 5m	2006	5.0114	-11.22	-43.93108849	11.4757	7.440092652	Puerto Rico
Tres Palmas 5m	2007	0.3214	1.98	13.82681564	5.0114	6.411901317	Puerto Rico
Tres Palmas 5m	2008	0.9314	-2.76	-16.93251534	0.3214	1.822002697	Puerto Rico
Tres Palmas 5m	2009	0.79	5.74	42.3929099	0.9314	0.728732225	Puerto Rico
Tres Palmas 5m	2010	9.29	-3.38	-17.53112033	9.29	4.59060906	Puerto Rico
Tres Palmas 5m	2011	1.71	-1.1	-6.918238994	9.29	5.78861152	Puerto Rico
Tres Palmas 5m	2013	2.5886	19.25	130.0675676	2.18	1.995441784	Puerto Rico
Tres Palmas 5m	2015	2.42	-3.445	-6.463414634	2.5886	1.449021383	Puerto Rico
Tres Palmas 5m	2017	1.24	-7.055	-15.2014652	2.42	1.898317143	Puerto Rico
Tres Palmas 5m	2019	7.8671	-1.675	-5.185758514	1.24	1.187987346	Puerto Rico
Tres Palmas 5m	2021	4.3829	0.31	1.070811744	7.8671	5.597418174	Puerto Rico
Tres Palmas 5m	2023	19.1971	1.16	3.922894826	4.3829	10.25711823	Puerto Rico
West Reef	2006	5.0114	-4.81	-38.88439774	11.4757	7.440092652	Puerto Rico
West Reef	2007	0.3214	-3.04	-40.21164021	5.0114	6.411901317	Puerto Rico
West Reef	2008	0.9314	4.03	89.15929204	0.3214	1.822002697	Puerto Rico
West Reef	2009	0.79	3.83	44.79532164	0.9314	0.728732225	Puerto Rico
West Reef	2010	9.29	-3.28	-26.49434572	0.79	4.59060906	Puerto Rico
West Reef	2011	1.71	-5.9	-64.83516484	9.29	5.78861152	Puerto Rico
West Reef	2013	2.5886	0.5	15.625	2.18	1.995441784	Puerto Rico
West Reef	2015	2.42	1.865	44.4047619	2.5886	1.832638852	Puerto Rico
West Reef	2017	1.24	2.305	29.0668348	2.42	1.898317143	Puerto Rico
West Reef	2019	7.8671	2.015	16.06858054	1.24	1.187987346	Puerto Rico
West Reef	2021	4.3829	-2.405	-14.51418226	7.8671	5.597418174	Puerto Rico
West Reef	2022	1.94	-2.18	-18.53741497	4.3829	3.829747021	Puerto Rico
West Reef	2024	21.2514	-3.545	-37.00417537	19.1971	15.29563991	Puerto Rico
West Reef	2006	5.0114	-20.74	-61.28841608	11.4757	7.440092652	Puerto Rico
West Reef	2007	0.3214	-0.09	-0.687022901	5.0114	6.411901317	Puerto Rico
West Reef	2008	0.9314	0.81	6.225980015	0.3214	1.822002697	Puerto Rico
West Reef	2009	0.79	1.76	12.73516643	0.9314	0.728732225	Puerto Rico
West Reef	2010	9.29	-0.48	-3.080872914	0.79	4.59060906	Puerto Rico
West Reef	2011	1.71	-0.3	-1.986754967	9.29	5.78861152	Puerto Rico
West Reef	2013	2.5886	-0.1	-0.675675676	2.18	1.995441784	Puerto Rico
West Reef	2015	2.42	3.825	26.19863014	2.5886	1.832638852	Puerto Rico
West Reef	2017	1.24	-0.08	-0.359550562	2.42	1.898317143	Puerto Rico
West Reef	2019	7.8671	10.84	49.07197827	1.24	1.187987346	Puerto Rico
West Reef	2021	4.3829	-2.92	-6.671236006	7.8671	5.597418174	Puerto Rico
West Reef	2022	1.94	-30.5	-80.41128394	4.3829	3.829747021	Puerto Rico
West Reef	2024	21.2514	0.61	8.209959623	19.1971	15.29563991	Puerto Rico
West Reef	2006	5.0114	-2.82	-16.8057211	11.4757	7.440092652	Puerto Rico
West Reef	2007	0.3214	-1.23	-8.810888252	5.0114	6.411901317	Puerto Rico
West Reef	2008	0.9314	-2.4	-18.85310291	0.3214	1.822002697	Puerto Rico
West Reef	2009	0.79	2.76	26.71829622	0.9314	0.728732225	Puerto Rico
West Reef	2010	9.29	-0.89	-6.79908327	0.79	4.59060906	Puerto Rico
West Reef	2011	1.71	1.3	10.6557377	9.29	5.78861152	Puerto Rico
West Reef	2013	2.5886	-2.3	-17.03703704	2.18	1.995441784	Puerto Rico
West Reef	2015	2.42	3.335	37.47191011	2.5886	1.832638852	Puerto Rico
West Reef	2017	1.24	-2.005	-12.8773282	2.42	1.898317143	Puerto Rico
West Reef	2019	7.8671	3.59	31.05536332	1.24	1.187987346	Puerto Rico
West Reef	2021	4.3829	-5.08	-27.10779082	7.8671	5.597418174	Puerto Rico
West Reef	2024	21.2514	-13.47	-38.33238475	19.1971	15.29563991	Puerto Rico
West Reef	2006	5.0114	-8.49	-43.22810591	11.4757	7.440092652	Puerto Rico
West Reef	2007	0.3214	2.84	25.47085202	5.0114	6.411901317	Puerto Rico
West Reef	2008	0.9314	-3.96	-28.30593281	0.3214	1.822002697	Puerto Rico
West Reef	2009	0.79	-0.76	-7.577268195	0.9314	0.728732225	Puerto Rico
West Reef	2010	9.29	4.93	53.18230852	0.79	4.59060906	Puerto Rico
West Reef	2011	1.71	-2.8	-19.71830986	9.29	5.78861152	Puerto Rico
West Reef	2013	2.5886	-1.4	-12.28070175	2.18	1.995441784	Puerto Rico
West Reef	2015	2.42	2.29	26.62790698	2.5886	1.832638852	Puerto Rico
West Reef	2017	1.24	1.095	8.308042489	2.42	1.898317143	Puerto Rico
West Reef	2019	7.8671	-0.15	-0.975927131	1.24	1.187987346	Puerto Rico
West Reef	2021	4.3829	-1.275	-8.460517585	7.8671	5.597418174	Puerto Rico
West Reef	2022	1.94	-4.49	-35.86261981	4.3829	3.829747021	Puerto Rico
West Reef	2024	21.2514	1.68	20.92154421	19.1971	15.29563991	Puerto Rico
West Reef	2006	5.0114	-1.84	-13.27561328	11.4757	7.440092652	Puerto Rico
West Reef	2007	0.3214	-2.76	-22.96173045	5.0114	6.411901317	Puerto Rico
West Reef	2008	0.9314	-1.86	-20.08639309	0.3214	1.822002697	Puerto Rico
West Reef	2009	0.79	6.71	90.67567568	0.9314	0.728732225	Puerto Rico
West Reef	2010	9.29	-3.11	-22.0411056	0.79	4.59060906	Puerto Rico
West Reef	2011	1.71	-0.3	-2.727272727	9.29	5.78861152	Puerto Rico
West Reef	2013	2.5886	0.8	7.476635514	2.18	1.995441784	Puerto Rico
West Reef	2015	2.42	2.79	22.68292683	2.5886	1.832638852	Puerto Rico
West Reef	2017	1.24	0.37	2.06935123	2.42	1.898317143	Puerto Rico
West Reef	2019	7.8671	-2.59	-13.90977444	1.24	1.187987346	Puerto Rico
West Reef	2021	4.3829	-1.16	-8.630952381	7.8671	5.597418174	Puerto Rico
West Reef	2022	1.94	1.85	16.63669065	4.3829	3.829747021	Puerto Rico
West Reef	2024	21.2514	-4.51	-34.77255204	19.1971	15.29563991	Puerto Rico
101	2010	8.4757	1.03	1.918420562	8.4757	5.352569076	Flower Garden Banks
101	2011	0.9686	-20.23	-36.97002924	8.4757	5.333431291	Flower Garden Banks
101	2012	1.4529	-0.79	-2.290518991	0.9686	3.311138108	Flower Garden Banks
101	2013	0	11.13	33.02670623	1.4529	0.559001846	Flower Garden Banks
101	2014	0.73	4.1	9.145661387	0	0.530192537	Flower Garden Banks
101	2015	5.7029	-7.27	-14.85796035	5.7029	3.501291313	Flower Garden Banks
101	2016	9.1371	-9.08	-21.79548728	9.1371	7.07713278	Flower Garden Banks
101	2017	1.94	8.29	25.44505832	9.1371	4.584087891	Flower Garden Banks
101	2018	0	6.39	15.63494005	1.94	1.693493967	Flower Garden Banks
101	2019	1.3686	1.05	2.22175201	0	0.755501024	Flower Garden Banks
101	2021	6.5114	5.42	11.21920927	8.4757	1.958615775	Flower Garden Banks
101	2022	0.8257	-1.25	-2.113271344	6.5114	2.67013163	Flower Garden Banks
101	2023	11.9114	6.14	10.6044905	11.9114	7.886522988	Flower Garden Banks
101	2024	7.5514	-8.25	-12.88257339	11.9114	8.012095834	Flower Garden Banks
102	2010	8.4757	-3.39	-5.116981132	8.4757	6.128259114	Flower Garden Banks
102	2011	0.9686	-0.89	-1.415844734	8.4757	5.333431291	Flower Garden Banks
102	2012	1.4529	-2.2	-3.550104889	0.9686	3.311138108	Flower Garden Banks
102	2013	0	0.85	1.422118119	1.4529	0.559001846	Flower Garden Banks
102	2014	0.73	7.91	13.04849885	0	0.530192537	Flower Garden Banks
102	2015	5.7029	0.37	0.539909529	5.7029	3.501291313	Flower Garden Banks
102	2016	9.1371	-4.01	-5.820029028	9.1371	7.07713278	Flower Garden Banks
102	2017	1.94	8.29	12.77546617	9.1371	4.584087891	Flower Garden Banks
102	2018	0	-2.35	-3.211259907	1.94	1.693493967	Flower Garden Banks
102	2019	1.3686	-3.11	-4.390794861	0	0.755501024	Flower Garden Banks
102	2021	6.5114	3.905	5.766391022	8.4757	1.958615775	Flower Garden Banks
102	2022	0.8257	-6.06	-8.023301999	6.5114	2.67013163	Flower Garden Banks
102	2023	11.9114	8.88	12.78249604	11.9114	7.886522988	Flower Garden Banks
102	2024	7.5514	-4.89	-6.241225271	11.9114	8.012095834	Flower Garden Banks
103	2010	8.4757	6.74	10.3916127	8.4757	6.128259114	Flower Garden Banks
103	2011	0.9686	-2.54	-3.547486034	8.4757	5.333431291	Flower Garden Banks
103	2012	1.4529	-3.94	-5.705183898	0.9686	3.311138108	Flower Garden Banks
103	2013	0	0.48	0.737100737	1.4529	0.559001846	Flower Garden Banks
103	2014	0.73	1.08	1.646341463	0	0.530192537	Flower Garden Banks
103	2015	5.7029	-3.53	-5.293941212	5.7029	3.501291313	Flower Garden Banks
103	2016	9.1371	1.74	2.755344418	9.1371	7.07713278	Flower Garden Banks
103	2017	1.94	1.43	2.203729388	9.1371	4.584087891	Flower Garden Banks
103	2018	0	-8.59	-12.95235223	1.94	1.693493967	Flower Garden Banks
103	2019	1.3686	-4.2	-7.275246839	0	0.755501024	Flower Garden Banks
103	2021	6.5114	4.36	8.14496544	8.4757	1.958615775	Flower Garden Banks
103	2022	0.8257	-9.06	-14.55421687	6.5114	2.67013163	Flower Garden Banks
103	2023	11.9114	6.39	12.01353638	11.9114	7.886522988	Flower Garden Banks
103	2024	7.5514	4.05	6.797583082	11.9114	8.012095834	Flower Garden Banks
104	2010	8.4757	12.99	18.96904206	8.4757	6.128259114	Flower Garden Banks
104	2011	0.9686	-13.35	-16.3863999	8.4757	5.333431291	Flower Garden Banks
104	2012	1.4529	-6.42	-9.424544921	0.9686	3.311138108	Flower Garden Banks
104	2013	0	-1.27	-2.05834684	1.4529	0.559001846	Flower Garden Banks
104	2014	0.73	-7.3	-12.08009267	0	0.530192537	Flower Garden Banks
104	2015	5.7029	13.88	26.12460004	5.7029	3.501291313	Flower Garden Banks
104	2016	9.1371	-3.09	-4.611252052	9.1371	7.07713278	Flower Garden Banks
104	2017	1.94	7.95	12.43742178	9.1371	4.584087891	Flower Garden Banks
104	2018	0	-2.8	-3.895923195	1.94	1.693493967	Flower Garden Banks
104	2019	1.3686	6.44	9.32387433	0	0.755501024	Flower Garden Banks
104	2021	6.5114	-3.02	-3.999470269	8.4757	1.958615775	Flower Garden Banks
104	2022	0.8257	9.92	14.27954513	6.5114	2.67013163	Flower Garden Banks
104	2023	11.9114	-0.01	-0.012596045	11.9114	7.886522988	Flower Garden Banks
104	2024	7.5514	-7.96	-10.02771479	11.9114	8.012095834	Flower Garden Banks
105	2012	1.4529	-0.273333333	-1.479877278	8.4757	3.119674984	Flower Garden Banks
105	2013	0	0.53	3.002832861	1.4529	0.559001846	Flower Garden Banks
105	2014	0.73	-4.7	-25.85258526	0	0.530192537	Flower Garden Banks
105	2015	5.7029	0.65	4.821958457	5.7029	3.501291313	Flower Garden Banks
105	2016	9.1371	5.42	38.35810333	9.1371	7.07713278	Flower Garden Banks
105	2017	1.94	-2.38	-12.17391304	9.1371	4.584087891	Flower Garden Banks
105	2018	0	7.83	45.60279557	1.94	1.693493967	Flower Garden Banks
105	2019	1.3686	-0.78	-3.12	0	0.755501024	Flower Garden Banks
105	2021	6.5114	1.475	6.090008258	8.4757	1.958615775	Flower Garden Banks
105	2022	0.8257	11.66	42.91497976	6.5114	2.67013163	Flower Garden Banks
105	2023	11.9114	-8.94	-23.02343549	11.9114	7.886522988	Flower Garden Banks
105	2024	7.5514	-4.62	-15.45667447	11.9114	8.012095834	Flower Garden Banks
106	2010	8.4757	-4.14	-7.648254203	8.4757	6.128259114	Flower Garden Banks
106	2011	0.9686	-4	-8.00160032	8.4757	5.333431291	Flower Garden Banks
106	2012	1.4529	2.66	5.783866058	0.9686	3.311138108	Flower Garden Banks
106	2013	0	-4.73	-9.722507708	1.4529	0.559001846	Flower Garden Banks
106	2014	0.73	6.07	13.82058288	0	0.530192537	Flower Garden Banks
106	2015	5.7029	-3.57	-7.141428286	5.7029	3.501291313	Flower Garden Banks
106	2016	9.1371	7.61	16.39379578	9.1371	7.07713278	Flower Garden Banks
106	2017	1.94	-12.92	-23.91264113	9.1371	4.584087891	Flower Garden Banks
106	2018	0	8.37	20.36000973	1.94	1.693493967	Flower Garden Banks
106	2019	1.3686	1.08	2.182700081	0	0.755501024	Flower Garden Banks
106	2021	6.5114	-3.23	-6.388449367	8.4757	1.958615775	Flower Garden Banks
106	2022	0.8257	0.01	0.022675737	6.5114	2.67013163	Flower Garden Banks
106	2023	11.9114	0.55	1.246882793	11.9114	7.886522988	Flower Garden Banks
106	2024	7.5514	2.68	6.000895656	11.9114	8.012095834	Flower Garden Banks
107	2010	8.4757	-13.99	-25.76901824	8.4757	6.128259114	Flower Garden Banks
107	2011	0.9686	-12.71	-31.53846154	8.4757	5.333431291	Flower Garden Banks
107	2012	1.4529	29.38	106.4878579	0.9686	3.311138108	Flower Garden Banks
107	2013	0	-18.88	-33.14024925	1.4529	0.559001846	Flower Garden Banks
107	2014	0.73	-0.72	-1.890259911	0	0.530192537	Flower Garden Banks
107	2015	5.7029	-4.03	-10.78405138	5.7029	3.501291313	Flower Garden Banks
107	2016	9.1371	5.54	16.61667666	9.1371	7.07713278	Flower Garden Banks
107	2017	1.94	8.3	21.34773663	9.1371	4.584087891	Flower Garden Banks
107	2018	0	13.01	27.57524375	1.94	1.693493967	Flower Garden Banks
107	2019	1.3686	-28	-46.51935537	0	0.755501024	Flower Garden Banks
107	2021	6.5114	15.09	46.8779124	8.4757	1.958615775	Flower Garden Banks
107	2023	11.9114	-6.185	-9.916626583	8.4757	7.886522988	Flower Garden Banks
107	2024	7.5514	-11.37	-22.74	11.9114	8.012095834	Flower Garden Banks
108	2010	8.4757	0.62	1.699561404	8.4757	6.128259114	Flower Garden Banks
108	2011	0.9686	-20.79	-56.03773585	8.4757	5.333431291	Flower Garden Banks
108	2012	1.4529	1.14	6.989576947	0.9686	3.311138108	Flower Garden Banks
108	2013	0	10.21	58.51002865	1.4529	0.559001846	Flower Garden Banks
108	2014	0.73	-10.64	-38.46710051	0	0.530192537	Flower Garden Banks
108	2015	5.7029	5.42	31.84488837	5.7029	3.501291313	Flower Garden Banks
108	2016	9.1371	0.16	0.713012478	9.1371	7.07713278	Flower Garden Banks
108	2017	1.94	-0.62	-2.743362832	9.1371	4.584087891	Flower Garden Banks
108	2018	0	0.24	1.091901729	1.94	1.693493967	Flower Garden Banks
108	2019	1.3686	3.04	13.68136814	0	0.755501024	Flower Garden Banks
108	2021	6.5114	0.915	3.622327791	8.4757	1.958615775	Flower Garden Banks
108	2022	0.8257	0.73	2.694721299	6.5114	2.67013163	Flower Garden Banks
108	2023	11.9114	3.8	13.65923796	11.9114	7.886522988	Flower Garden Banks
108	2024	7.5514	-7.62	-24.09867173	11.9114	8.012095834	Flower Garden Banks
109	2011	0.9686	-13.39	-18.18799239	8.4757	5.333431291	Flower Garden Banks
109	2012	1.4529	3.77	6.2593392	0.9686	3.311138108	Flower Garden Banks
109	2013	0	1.92	3	1.4529	0.559001846	Flower Garden Banks
109	2015	5.7029	-0.145	-0.219963592	8.4757	3.023400351	Flower Garden Banks
109	2016	9.1371	-1.5	-2.285540149	9.1371	7.07713278	Flower Garden Banks
109	2017	1.94	-7.88	-12.28754093	9.1371	4.584087891	Flower Garden Banks
109	2018	0	2.93	5.208888889	1.94	1.693493967	Flower Garden Banks
109	2019	1.3686	0.01	0.016897601	0	0.755501024	Flower Garden Banks
109	2022	0.8257	-0.226666667	-0.38294757	6.5114	2.934214156	Flower Garden Banks
109	2023	11.9114	3.73	6.374978636	11.9114	7.886522988	Flower Garden Banks
109	2024	7.5514	-5.4	-8.676092545	11.9114	8.012095834	Flower Garden Banks
201	2010	8.4757	-5.54	-6.904287139	8.4757	6.128259114	Flower Garden Banks
201	2011	0.9686	0.57	0.763052209	8.4757	5.333431291	Flower Garden Banks
201	2012	1.4529	-3.51	-4.663212435	0.9686	3.311138108	Flower Garden Banks
201	2013	0	1.51	2.104236343	1.4529	0.559001846	Flower Garden Banks
201	2014	0.73	8.64	11.79200218	0	0.530192537	Flower Garden Banks
201	2015	5.7029	-8.49	-10.36503479	5.7029	3.501291313	Flower Garden Banks
201	2016	9.1371	-7.45	-10.14709888	9.1371	7.07713278	Flower Garden Banks
201	2017	1.94	8.77	13.29392148	9.1371	4.584087891	Flower Garden Banks
201	2018	0	5.26	7.0377308	1.94	1.693493967	Flower Garden Banks
201	2019	1.3686	4.2	5.25	0	0.755501024	Flower Garden Banks
201	2021	6.5114	-6.935	-8.236342043	8.4757	1.958615775	Flower Garden Banks
201	2022	0.8257	-1.65	-2.346082753	6.5114	2.67013163	Flower Garden Banks
201	2023	11.9114	-9.54	-13.8905067	11.9114	7.886522988	Flower Garden Banks
201	2024	7.5514	-10.72	-18.12647954	11.9114	8.012095834	Flower Garden Banks
202	2010	8.4757	1.74	2.126879355	8.4757	6.128259114	Flower Garden Banks
202	2011	0.9686	3.67	4.392579294	8.4757	5.333431291	Flower Garden Banks
202	2012	1.4529	-2.69	-3.08415501	0.9686	3.311138108	Flower Garden Banks
202	2013	0	-0.86	-1.017390276	1.4529	0.559001846	Flower Garden Banks
202	2014	0.73	-1.21	-1.446157524	0	0.530192537	Flower Garden Banks
202	2015	5.7029	6.43	7.797720107	5.7029	3.501291313	Flower Garden Banks
202	2016	9.1371	-2.73	-3.07121161	9.1371	7.07713278	Flower Garden Banks
202	2017	1.94	-1.47	-1.706128134	9.1371	4.584087891	Flower Garden Banks
202	2018	0	0	0	1.94	1.693493967	Flower Garden Banks
202	2019	1.3686	6.22	7.344432637	0	0.755501024	Flower Garden Banks
202	2021	6.5114	-0.05	-0.05499945	8.4757	1.958615775	Flower Garden Banks
202	2022	0.8257	4.19	4.614029292	6.5114	2.67013163	Flower Garden Banks
202	2023	11.9114	-12.35	-13	11.9114	7.886522988	Flower Garden Banks
202	2024	7.5514	1.19	1.439806413	11.9114	8.012095834	Flower Garden Banks
203	2010	8.4757	12.71	22.71671135	8.4757	6.128259114	Flower Garden Banks
203	2011	0.9686	-25.47	-37.09583455	8.4757	5.333431291	Flower Garden Banks
203	2012	1.4529	3.56	8.242648761	0.9686	3.311138108	Flower Garden Banks
203	2013	0	1.08	2.310160428	1.4529	0.559001846	Flower Garden Banks
203	2014	0.73	5.44	11.37361489	0	0.530192537	Flower Garden Banks
203	2015	5.7029	-3.8	-7.133470997	5.7029	3.501291313	Flower Garden Banks
203	2016	9.1371	-1.6	-3.234283404	9.1371	7.07713278	Flower Garden Banks
203	2017	1.94	-3.09	-6.454982244	9.1371	4.584087891	Flower Garden Banks
203	2018	0	3.64	8.128628852	1.94	1.693493967	Flower Garden Banks
203	2019	1.3686	3.62	7.476249484	0	0.755501024	Flower Garden Banks
203	2021	6.5114	-1.025	-1.969638739	8.4757	1.958615775	Flower Garden Banks
203	2022	0.8257	-9.59	-19.18383677	6.5114	2.67013163	Flower Garden Banks
203	2023	11.9114	10.62	26.28712871	11.9114	7.886522988	Flower Garden Banks
203	2024	7.5514	-6.34	-12.42649941	11.9114	8.012095834	Flower Garden Banks
204	2010	8.4757	-1.04	-1.088435374	8.4757	6.128259114	Flower Garden Banks
204	2011	0.9686	-14.72	-15.57507142	8.4757	5.333431291	Flower Garden Banks
204	2012	1.4529	1.54	1.930066424	0.9686	3.311138108	Flower Garden Banks
204	2013	0	-10.06	-12.3693594	1.4529	0.559001846	Flower Garden Banks
204	2014	0.73	-1.69	-2.371264207	0	0.530192537	Flower Garden Banks
204	2015	5.7029	-4.99	-7.171601035	5.7029	3.501291313	Flower Garden Banks
204	2016	9.1371	8.8	13.62440006	9.1371	7.07713278	Flower Garden Banks
204	2017	1.94	-4.98	-6.785665622	9.1371	4.584087891	Flower Garden Banks
204	2018	0	1.8	2.63119427	1.94	1.693493967	Flower Garden Banks
204	2019	1.3686	-1.46	-2.079475858	0	0.755501024	Flower Garden Banks
204	2021	6.5114	1.795	2.610909091	8.4757	1.958615775	Flower Garden Banks
204	2022	0.8257	-4.97	-6.870334531	6.5114	2.67013163	Flower Garden Banks
204	2023	11.9114	2.42	3.59210331	11.9114	7.886522988	Flower Garden Banks
204	2024	7.5514	-0.82	-1.174953432	11.9114	8.012095834	Flower Garden Banks
205	2010	8.4757	11.16	18.67157437	8.4757	6.128259114	Flower Garden Banks
205	2011	0.9686	-14.37	-20.25941069	8.4757	5.333431291	Flower Garden Banks
205	2012	1.4529	9.74	17.22065064	0.9686	3.311138108	Flower Garden Banks
205	2013	0	2.06	3.107088989	1.4529	0.559001846	Flower Garden Banks
205	2014	0.73	-4.82	-7.050906963	0	0.530192537	Flower Garden Banks
205	2015	5.7029	-6.84	-10.76487252	5.7029	3.501291313	Flower Garden Banks
205	2017	1.94	6.545	11.54320988	8.4757	4.690830491	Flower Garden Banks
205	2018	0	-2.79	-3.997707408	1.94	1.693493967	Flower Garden Banks
205	2019	1.3686	1.04	1.552238806	0	0.755501024	Flower Garden Banks
205	2021	6.5114	5.98	8.788947678	8.4757	1.958615775	Flower Garden Banks
205	2022	0.8257	-3.23	-4.0375	6.5114	2.67013163	Flower Garden Banks
205	2023	11.9114	-1.77	-2.30558812	11.9114	7.886522988	Flower Garden Banks
205	2024	7.5514	6.91	9.213333333	11.9114	8.012095834	Flower Garden Banks
206	2010	8.4757	-5.08	-6.246157629	8.4757	6.128259114	Flower Garden Banks
206	2011	0.9686	1.65	2.163934426	8.4757	5.333431291	Flower Garden Banks
206	2012	1.4529	-4.22	-5.41720154	0.9686	3.311138108	Flower Garden Banks
206	2013	0	7.65	10.38273616	1.4529	0.559001846	Flower Garden Banks
206	2014	0.73	-10.06	-12.3693594	0	0.530192537	Flower Garden Banks
206	2015	5.7029	-6.31	-8.853655114	5.7029	3.501291313	Flower Garden Banks
206	2016	9.1371	-11.91	-18.33435961	9.1371	7.07713278	Flower Garden Banks
206	2017	1.94	3.2	6.03204524	9.1371	4.584087891	Flower Garden Banks
206	2018	0	9.4	16.71111111	1.94	1.693493967	Flower Garden Banks
206	2019	1.3686	-5.66	-8.621477532	0	0.755501024	Flower Garden Banks
206	2021	6.5114	-0.105	-0.175029172	8.4757	1.958615775	Flower Garden Banks
206	2022	0.8257	2.46	4.115088658	6.5114	2.67013163	Flower Garden Banks
206	2023	11.9114	0.53	0.851542416	11.9114	7.886522988	Flower Garden Banks
206	2024	7.5514	-1.96	-3.122510754	11.9114	8.012095834	Flower Garden Banks
207	2010	8.4757	5.77	10.71494893	8.4757	6.128259114	Flower Garden Banks
207	2011	0.9686	3.3	5.535055351	8.4757	5.333431291	Flower Garden Banks
207	2012	1.4529	0.4	0.635727908	0.9686	3.311138108	Flower Garden Banks
207	2013	0	-2.03	-3.205938092	1.4529	0.559001846	Flower Garden Banks
207	2014	0.73	-1.71	-2.790014684	0	0.530192537	Flower Garden Banks
207	2015	5.7029	8.49	14.24974824	5.7029	3.501291313	Flower Garden Banks
207	2016	9.1371	-4.62	-6.787130895	9.1371	7.07713278	Flower Garden Banks
207	2017	1.94	5.37	8.463356974	9.1371	4.584087891	Flower Garden Banks
207	2018	0	-4.18	-6.073815751	1.94	1.693493967	Flower Garden Banks
207	2019	1.3686	2.38	3.681930693	0	0.755501024	Flower Garden Banks
207	2021	6.5114	5.555	8.288570576	8.4757	1.958615775	Flower Garden Banks
207	2022	0.8257	-8.34	-10.67451683	6.5114	2.67013163	Flower Garden Banks
207	2023	11.9114	-7.28	-10.43129388	11.9114	7.886522988	Flower Garden Banks
207	2024	7.5514	4.91	7.854743241	11.9114	8.012095834	Flower Garden Banks
208	2010	8.4757	-4.43	-4.934833463	8.4757	6.128259114	Flower Garden Banks
208	2011	0.9686	-22.3	-26.13077103	8.4757	5.333431291	Flower Garden Banks
208	2012	1.4529	12.54	19.89213198	0.9686	3.311138108	Flower Garden Banks
208	2013	0	-10.28	-13.60148187	1.4529	0.559001846	Flower Garden Banks
208	2014	0.73	9.98	15.28330781	0	0.530192537	Flower Garden Banks
208	2015	5.7029	-5.58	-7.412327311	5.7029	3.501291313	Flower Garden Banks
208	2016	9.1371	2.18	3.1276901	9.1371	7.07713278	Flower Garden Banks
208	2017	1.94	6.12	8.514190317	9.1371	4.584087891	Flower Garden Banks
208	2018	0	-14.37	-18.42307692	1.94	1.693493967	Flower Garden Banks
208	2019	1.3686	3.71	5.830583058	0	0.755501024	Flower Garden Banks
208	2021	6.5114	3.96	5.880605881	8.4757	1.958615775	Flower Garden Banks
208	2022	0.8257	0.54	0.717512623	6.5114	2.67013163	Flower Garden Banks
208	2023	11.9114	-6.01	-7.928759894	11.9114	7.886522988	Flower Garden Banks
208	2024	7.5514	-5.27	-7.551225104	11.9114	8.012095834	Flower Garden Banks
209	2010	8.4757	5.69	7.387691509	8.4757	6.128259114	Flower Garden Banks
209	2011	0.9686	-3.87	-4.678998912	8.4757	5.333431291	Flower Garden Banks
209	2012	1.4529	-1.31	-1.6615931	0.9686	3.311138108	Flower Garden Banks
209	2013	0	-5.63	-7.261705146	1.4529	0.559001846	Flower Garden Banks
209	2014	0.73	0.15	0.208623088	0	0.530192537	Flower Garden Banks
209	2015	5.7029	0.17	0.235947259	5.7029	3.501291313	Flower Garden Banks
209	2016	9.1371	0.9	1.246192191	9.1371	7.07713278	Flower Garden Banks
209	2017	1.94	1.87	2.557439825	9.1371	4.584087891	Flower Garden Banks
209	2018	0	3.35	4.467262302	1.94	1.693493967	Flower Garden Banks
209	2019	1.3686	0.82	1.046719428	0	0.755501024	Flower Garden Banks
209	2021	6.5114	-2.715	-3.429762506	8.4757	1.958615775	Flower Garden Banks
209	2022	0.8257	10.11	13.71219314	6.5114	2.67013163	Flower Garden Banks
209	2023	11.9114	-11.12	-13.26335878	11.9114	7.886522988	Flower Garden Banks
209	2024	7.5514	-1.58	-2.172717272	11.9114	8.012095834	Flower Garden Banks
210	2010	8.4757	5.47	6.038194061	8.4757	6.128259114	Flower Garden Banks
210	2011	0.9686	-10.03	-10.4413908	8.4757	5.333431291	Flower Garden Banks
210	2012	1.4529	-3.56	-4.138091363	0.9686	3.311138108	Flower Garden Banks
210	2013	0	-3.15	-3.819570753	1.4529	0.559001846	Flower Garden Banks
210	2014	0.73	-7.58	-9.556227937	0	0.530192537	Flower Garden Banks
210	2015	5.7029	-10.82	-15.08224143	5.7029	3.501291313	Flower Garden Banks
210	2016	9.1371	5.75	9.438608011	9.1371	7.07713278	Flower Garden Banks
210	2017	1.94	-3.03	-4.544772761	9.1371	4.584087891	Flower Garden Banks
210	2018	0	11.61	18.24324324	1.94	1.693493967	Flower Garden Banks
210	2019	1.3686	-9.95	-13.22259136	0	0.755501024	Flower Garden Banks
210	2021	6.5114	-3.925	-6.010719755	8.4757	1.958615775	Flower Garden Banks
210	2022	0.8257	6.09	10.60052219	6.5114	2.67013163	Flower Garden Banks
210	2023	11.9114	-1.69	-2.659741895	11.9114	7.886522988	Flower Garden Banks
210	2024	7.5514	-5.02	-8.116410671	11.9114	8.012095834	Flower Garden Banks
211	2010	8.4757	12.8	20.57877814	8.4757	6.128259114	Flower Garden Banks
211	2011	0.9686	-16.84	-22.45333333	8.4757	5.333431291	Flower Garden Banks
211	2012	1.4529	-4.04	-6.946354883	0.9686	3.311138108	Flower Garden Banks
211	2013	0	4.21	7.779009608	1.4529	0.559001846	Flower Garden Banks
211	2014	0.73	-2.16	-3.703068747	0	0.530192537	Flower Garden Banks
211	2015	5.7029	6.2	11.0379206	5.7029	3.501291313	Flower Garden Banks
211	2016	9.1371	-1.56	-2.501202501	9.1371	7.07713278	Flower Garden Banks
211	2017	1.94	-8.67	-14.25752343	9.1371	4.584087891	Flower Garden Banks
211	2018	0	6.61	12.67740698	1.94	1.693493967	Flower Garden Banks
211	2019	1.3686	-2.05	-3.489361702	0	0.755501024	Flower Garden Banks
211	2021	6.5114	2.375	4.188712522	8.4757	1.958615775	Flower Garden Banks
211	2022	0.8257	-3.88	-6.314076485	6.5114	2.67013163	Flower Garden Banks
211	2023	11.9114	3.65	6.340107695	11.9114	7.886522988	Flower Garden Banks
211	2024	7.5514	-8.65	-14.12936949	11.9114	8.012095834	Flower Garden Banks
212	2010	8.4757	7.21	9.801522567	8.4757	6.128259114	Flower Garden Banks
212	2011	0.9686	-3.5	-4.333292064	8.4757	5.333431291	Flower Garden Banks
212	2012	1.4529	8.45	10.93568008	0.9686	3.311138108	Flower Garden Banks
212	2013	0	-7.68	-8.959402706	1.4529	0.559001846	Flower Garden Banks
212	2014	0.73	7.22	9.251665812	0	0.530192537	Flower Garden Banks
212	2015	5.7029	-9.76	-11.44733756	5.7029	3.501291313	Flower Garden Banks
212	2016	9.1371	3.66	4.847682119	9.1371	7.07713278	Flower Garden Banks
212	2017	1.94	1.84	2.324406266	9.1371	4.584087891	Flower Garden Banks
212	2018	0	-4.24	-5.234567901	1.94	1.693493967	Flower Garden Banks
212	2019	1.3686	4.87	6.344450234	0	0.755501024	Flower Garden Banks
212	2021	6.5114	-0.19	-0.232757565	8.4757	1.958615775	Flower Garden Banks
212	2022	0.8257	-4.49	-5.526153846	6.5114	2.67013163	Flower Garden Banks
212	2023	11.9114	0.56	0.729546639	11.9114	7.886522988	Flower Garden Banks
212	2024	7.5514	-9.25	-11.96326953	11.9114	8.012095834	Flower Garden Banks
301	2011	0.9686	-8.15	-8.602491028	8.4757	5.333431291	Flower Garden Banks
301	2012	1.4529	4.81	5.554913962	0.9686	3.311138108	Flower Garden Banks
301	2013	0	0.18	0.196936543	1.4529	0.559001846	Flower Garden Banks
301	2014	0.73	-4.34	-4.739025988	0	0.530192537	Flower Garden Banks
301	2015	5.7029	-2.55	-2.922971114	5.7029	3.501291313	Flower Garden Banks
301	2016	9.1371	3.06	3.613177471	9.1371	7.07713278	Flower Garden Banks
301	2017	1.94	0.54	0.615384615	9.1371	4.584087891	Flower Garden Banks
301	2018	0	-1.29	-1.461094122	1.94	1.693493967	Flower Garden Banks
301	2019	1.3686	3.63	4.172413793	0	0.755501024	Flower Garden Banks
301	2021	6.5114	-0.365	-0.402736401	8.4757	1.958615775	Flower Garden Banks
301	2022	0.8257	1.85	2.057842047	6.5114	2.67013163	Flower Garden Banks
301	2023	11.9114	-7.75	-8.446866485	11.9114	7.886522988	Flower Garden Banks
301	2024	7.5514	-10.26	-12.21428571	11.9114	8.012095834	Flower Garden Banks
302	2010	8.4757	-5.9	-7.292954265	8.4757	6.128259114	Flower Garden Banks
302	2011	0.9686	8.52	11.36	8.4757	5.333431291	Flower Garden Banks
302	2012	1.4529	-2.27	-2.717911877	0.9686	3.311138108	Flower Garden Banks
302	2013	0	-1.47	-1.809230769	1.4529	0.559001846	Flower Garden Banks
302	2014	0.73	10.94	13.71270995	0	0.530192537	Flower Garden Banks
302	2015	5.7029	-7.01	-7.72707231	5.7029	3.501291313	Flower Garden Banks
302	2016	9.1371	2.75	3.285151117	9.1371	7.07713278	Flower Garden Banks
302	2017	1.94	-9.38	-10.84894749	9.1371	4.584087891	Flower Garden Banks
302	2018	0	2.71	3.515827711	1.94	1.693493967	Flower Garden Banks
302	2019	1.3686	-2.79	-3.496678782	0	0.755501024	Flower Garden Banks
302	2021	6.5114	-0.735	-0.954545455	8.4757	1.958615775	Flower Garden Banks
302	2022	0.8257	-4.4	-5.825499801	6.5114	2.67013163	Flower Garden Banks
302	2023	11.9114	11.7	16.4487558	11.9114	7.886522988	Flower Garden Banks
302	2024	7.5514	-9.91	-11.96426416	11.9114	8.012095834	Flower Garden Banks
303	2010	8.4757	-13.92	-17.7755076	8.4757	6.128259114	Flower Garden Banks
303	2011	0.9686	-2.17	-3.370088523	8.4757	5.333431291	Flower Garden Banks
303	2012	1.4529	5.91	9.49855352	0.9686	3.311138108	Flower Garden Banks
303	2013	0	-0.35	-0.513723763	1.4529	0.559001846	Flower Garden Banks
303	2014	0.73	-2.19	-3.231041605	0	0.530192537	Flower Garden Banks
303	2015	5.7029	4.41	6.723585912	5.7029	3.501291313	Flower Garden Banks
303	2016	9.1371	-10.21	-14.58571429	9.1371	7.07713278	Flower Garden Banks
303	2017	1.94	0.66	1.103863522	9.1371	4.584087891	Flower Garden Banks
303	2018	0	6.9	11.41439206	1.94	1.693493967	Flower Garden Banks
303	2019	1.3686	3.48	5.167037862	0	0.755501024	Flower Garden Banks
303	2021	6.5114	0.37	0.522377524	8.4757	1.958615775	Flower Garden Banks
303	2022	0.8257	-24.15	-33.74318849	6.5114	2.67013163	Flower Garden Banks
303	2023	11.9114	6.18	13.03247575	11.9114	7.886522988	Flower Garden Banks
303	2024	7.5514	-7.68	-14.32835821	11.9114	8.012095834	Flower Garden Banks
304	2011	0.9686	-13.77	-19.79016959	8.4757	5.333431291	Flower Garden Banks
304	2012	1.4529	8.9	15.94696291	0.9686	3.311138108	Flower Garden Banks
304	2013	0	-10.36	-16.00989028	1.4529	0.559001846	Flower Garden Banks
304	2014	0.73	4.96	9.126034959	0	0.530192537	Flower Garden Banks
304	2015	5.7029	-3.88	-6.541898499	5.7029	3.501291313	Flower Garden Banks
304	2016	9.1371	2.81	5.069456973	9.1371	7.07713278	Flower Garden Banks
304	2017	1.94	-5.55	-9.529532967	9.1371	4.584087891	Flower Garden Banks
304	2018	0	8.14	15.44885177	1.94	1.693493967	Flower Garden Banks
304	2019	1.3686	-18.72	-30.774289	0	0.755501024	Flower Garden Banks
304	2021	6.5114	10.205	24.23414866	8.4757	1.958615775	Flower Garden Banks
304	2022	0.8257	-9.4	-15.03518874	6.5114	2.67013163	Flower Garden Banks
304	2023	11.9114	-2.61	-4.913403614	11.9114	7.886522988	Flower Garden Banks
304	2024	7.5514	-9.88	-19.56048307	11.9114	8.012095834	Flower Garden Banks
305	2010	8.4757	-0.28	-0.31753232	8.4757	6.128259114	Flower Garden Banks
305	2011	0.9686	-10.47	-11.9112628	8.4757	5.333431291	Flower Garden Banks
305	2012	1.4529	-7.74	-9.996125533	0.9686	3.311138108	Flower Garden Banks
305	2013	0	6.35	9.111780743	1.4529	0.559001846	Flower Garden Banks
305	2014	0.73	-5.2	-6.838506049	0	0.530192537	Flower Garden Banks
305	2015	5.7029	-8.99	-12.6905703	5.7029	3.501291313	Flower Garden Banks
305	2016	9.1371	10.87	17.57477769	9.1371	7.07713278	Flower Garden Banks
305	2017	1.94	-2.92	-4.01540154	9.1371	4.584087891	Flower Garden Banks
305	2018	0	3.39	4.856733524	1.94	1.693493967	Flower Garden Banks
305	2019	1.3686	-10.57	-14.44186364	0	0.755501024	Flower Garden Banks
305	2022	0.8257	1.913333333	3.055466837	6.5114	2.934214156	Flower Garden Banks
305	2023	11.9114	-4.73	-6.919251024	11.9114	7.886522988	Flower Garden Banks
305	2024	7.5514	-4.04	-6.349206349	11.9114	8.012095834	Flower Garden Banks
306	2011	0.9686	-5.27	-6.524699765	8.4757	5.333431291	Flower Garden Banks
306	2012	1.4529	8.01	10.60927152	0.9686	3.311138108	Flower Garden Banks
306	2013	0	2.04	2.442821219	1.4529	0.559001846	Flower Garden Banks
306	2014	0.73	-0.59	-0.689655172	0	0.530192537	Flower Garden Banks
306	2015	5.7029	-3.34	-3.93126177	5.7029	3.501291313	Flower Garden Banks
306	2016	9.1371	-2.62	-3.20999755	9.1371	7.07713278	Flower Garden Banks
306	2017	1.94	8.87	11.2278481	9.1371	4.584087891	Flower Garden Banks
306	2018	0	-3.87	-4.404233527	1.94	1.693493967	Flower Garden Banks
306	2019	1.3686	-0.12	-0.142857143	0	0.755501024	Flower Garden Banks
306	2021	6.5114	-1.54	-1.835956128	8.4757	1.958615775	Flower Garden Banks
306	2022	0.8257	-1.22	-1.50990099	6.5114	2.67013163	Flower Garden Banks
306	2023	11.9114	7.15	8.984669515	11.9114	7.886522988	Flower Garden Banks
306	2024	7.5514	-15.6	-17.98685576	11.9114	8.012095834	Flower Garden Banks
307	2010	8.4757	-3.7	-5.008799242	8.4757	6.128259114	Flower Garden Banks
307	2011	0.9686	-6.26	-8.921191392	8.4757	5.333431291	Flower Garden Banks
307	2012	1.4529	-5.4	-8.449381943	0.9686	3.311138108	Flower Garden Banks
307	2013	0	3.34	5.70842591	1.4529	0.559001846	Flower Garden Banks
307	2014	0.73	10.32	16.68552951	0	0.530192537	Flower Garden Banks
307	2015	5.7029	-8.54	-11.83317168	5.7029	3.501291313	Flower Garden Banks
307	2016	9.1371	-0.37	-0.58148672	9.1371	7.07713278	Flower Garden Banks
307	2017	1.94	4.74	7.4928865	9.1371	4.584087891	Flower Garden Banks
307	2018	0	-5.38	-7.911764706	1.94	1.693493967	Flower Garden Banks
307	2019	1.3686	-1.4	-2.235707442	0	0.755501024	Flower Garden Banks
307	2021	6.5114	5.105	8.338778177	8.4757	1.958615775	Flower Garden Banks
307	2022	0.8257	0.74	1.03597928	6.5114	2.67013163	Flower Garden Banks
307	2023	11.9114	0.55	0.762089511	11.9114	7.886522988	Flower Garden Banks
307	2024	7.5514	-4.04	-5.555555556	11.9114	8.012095834	Flower Garden Banks
401	2010	8.4757	14.81	19.58735617	8.4757	6.128259114	Flower Garden Banks
401	2011	0.9686	-12.4	-13.71378014	8.4757	5.333431291	Flower Garden Banks
401	2012	1.4529	-1.73	-2.217380159	0.9686	3.311138108	Flower Garden Banks
401	2013	0	8.15	10.68292044	1.4529	0.559001846	Flower Garden Banks
401	2014	0.73	-10.22	-12.10326859	0	0.530192537	Flower Garden Banks
401	2015	5.7029	1.83	2.465642684	5.7029	3.501291313	Flower Garden Banks
401	2016	9.1371	3.52	4.628533859	9.1371	7.07713278	Flower Garden Banks
401	2017	1.94	-6.44	-8.093502576	9.1371	4.584087891	Flower Garden Banks
401	2018	0	4.41	6.030356899	1.94	1.693493967	Flower Garden Banks
401	2019	1.3686	2.25	2.90172814	0	0.755501024	Flower Garden Banks
401	2022	0.8257	-0.356666667	-0.447006726	6.5114	2.934214156	Flower Garden Banks
401	2023	11.9114	-2.19	-2.782012195	11.9114	7.886522988	Flower Garden Banks
401	2024	7.5514	-3.06	-3.998431987	11.9114	8.012095834	Flower Garden Banks
402	2011	0.9686	-16.37	-21.23767514	8.4757	5.333431291	Flower Garden Banks
[truncated: 1,661 more rows]
