# Supplementary material for: Coral cover and species responses to heat exposure vary across contemporary Western Atlantic reefs
Source: Sci Rep. 2025 Nov 27;16:45. doi: 10.1038/s41598-025-28828-3 (PMC12764933; doi:10.1038/s41598-025-28828-3)
Supplement: Supplementary file 4 — Supplementary Information 4. [file 41598_2025_28828_MOESM4_ESM.csv]

Species	Slope	CI_Lower	CI_Upper	P_Value	P_Value_FDR	Signif_FDR	Region	mean_slope
Millepora alcicornis	-3.355161552	-4.775174561	-1.935148542	3.64E-06	5.10E-05	TRUE	Dry Tortugas	-2.41
Acropora prolifera	-5.843793795	-8.982355506	-2.705232084	0.000262932	0.001840526	TRUE	Dry Tortugas	-2.41
Acropora palmata	-4.962100874	-7.821527156	-2.102674592	0.000670857	0.003130667	TRUE	Dry Tortugas	-2.41
Acropora cervicornis	-5.179059188	-9.911154278	-0.446964097	0.031945658	0.091380054	FALSE	Dry Tortugas	-2.41
Pseudodiploria clivosa	13.34946124	1.103254855	25.59566762	0.032635734	0.091380054	FALSE	Dry Tortugas	-2.41
Orbicella annularis	-1.775234776	-3.780610882	0.23014133	0.082734739	0.165469478	FALSE	Dry Tortugas	-2.41
Porites astreoides	-2.24335916	-4.686632922	0.199914602	0.071924617	0.165469478	FALSE	Dry Tortugas	-2.41
Porites porites	-2.811284312	-6.296424015	0.673855391	0.113877373	0.199285403	FALSE	Dry Tortugas	-2.41
Colpophyllia natans	-2.541124903	-6.99820799	1.915958184	0.263807164	0.4103667	FALSE	Dry Tortugas	-2.41
Stephanocoenia intersepta	1.994026007	-1.909534636	5.89758665	0.316733316	0.443426642	FALSE	Dry Tortugas	-2.41
Pseudodiploria strigosa	2.997768883	-5.00332966	10.99886743	0.462742128	0.588944527	FALSE	Dry Tortugas	-2.41
Montastraea cavernosa	-0.412918465	-2.887533198	2.061696269	0.743635395	0.863205788	FALSE	Dry Tortugas	-2.41
Undaria agaricites	-0.602496941	-5.300730201	4.095736319	0.801548231	0.863205788	FALSE	Dry Tortugas	-2.41
Siderastrea siderea	-0.04015813	-1.879822107	1.799505848	0.965873587	0.965873587	FALSE	Dry Tortugas	-2.41
Orbicella spp.	3.743754301	-0.040144624	7.527653226	0.052480631	0.341124102	FALSE	Flower Garden Banks	-0.32
Orbicella faveolata	-1.63683843	-3.157145297	-0.116531563	0.034841539	0.341124102	FALSE	Flower Garden Banks	-0.32
Agaricia spp.	1.689630977	-1.1683065	4.547568453	0.246560841	0.611748721	FALSE	Flower Garden Banks	-0.32
Pseudodiploria strigosa	-0.553162559	-1.396208618	0.2898835	0.198434178	0.611748721	FALSE	Flower Garden Banks	-0.32
Millepora alcicornis	1.973047599	-1.9700636	5.916158798	0.32672906	0.611748721	FALSE	Flower Garden Banks	-0.32
Orbicella franksi	-0.230076772	-0.619230733	0.159077189	0.246547591	0.611748721	FALSE	Flower Garden Banks	-0.32
Stephanocoenia intersepta	-1.182666696	-3.559314176	1.193980784	0.329403157	0.611748721	FALSE	Flower Garden Banks	-0.32
Colpophyllia natans	-0.529822042	-2.12542852	1.065784436	0.515170977	0.669722271	FALSE	Flower Garden Banks	-0.32
Porites astreoides	0.391787553	-0.661878212	1.445453319	0.466136852	0.669722271	FALSE	Flower Garden Banks	-0.32
Siderastrea siderea	-0.978458562	-3.568104585	1.611187461	0.458970742	0.669722271	FALSE	Flower Garden Banks	-0.32
Madracis decactis	0.362000192	-2.494252624	3.218253008	0.803821104	0.924664906	FALSE	Flower Garden Banks	-0.32
Orbicella annularis	-0.27248998	-3.165494332	2.620514371	0.853536836	0.924664906	FALSE	Flower Garden Banks	-0.32
Montastraea cavernosa	-0.01665969	-1.159770882	1.126451502	0.977211931	0.977211931	FALSE	Flower Garden Banks	-0.32
Millepora alcicornis	-0.993257203	-1.810955536	-0.175558869	0.017276685	0.074865636	FALSE	Florida Keys	-0.41
Porites astreoides	-0.839866889	-1.510047913	-0.169685865	0.014040903	0.074865636	FALSE	Florida Keys	-0.41
Porites porites	-1.400357522	-2.543232849	-0.257482195	0.016326634	0.074865636	FALSE	Florida Keys	-0.41
Siderastrea siderea	0.50482743	-0.052995079	1.062649939	0.07610276	0.247333969	FALSE	Florida Keys	-0.41
Acropora cervicornis	-4.309001838	-10.58597938	1.967975699	0.178473326	0.386692206	FALSE	Florida Keys	-0.41
Colpophyllia natans	-0.996478799	-2.434322993	0.441365394	0.174359954	0.386692206	FALSE	Florida Keys	-0.41
Dichocoenia stokesii	1.014404801	-0.82781417	2.856623772	0.280480638	0.455781036	FALSE	Florida Keys	-0.41
Stephanocoenia intersepta	-0.567341928	-1.54597329	0.411289433	0.255852009	0.455781036	FALSE	Florida Keys	-0.41
Orbicella annularis	-0.376324371	-1.249925132	0.497276389	0.398501088	0.575612682	FALSE	Florida Keys	-0.41
Undaria agaricites	-0.421977194	-1.62812879	0.784174403	0.492901286	0.640771672	FALSE	Florida Keys	-0.41
Acropora palmata	-0.898887257	-5.462793287	3.665018773	0.699477371	0.826655075	FALSE	Florida Keys	-0.41
Montastraea cavernosa	0.092076073	-0.738543386	0.922695532	0.828000659	0.893757437	FALSE	Florida Keys	-0.41
Pseudodiploria strigosa	0.235902264	-3.226139063	3.697943592	0.893757437	0.893757437	FALSE	Florida Keys	-0.41
Orbicella annularis	-2.57176724	-3.212521403	-1.931013078	3.64E-15	4.01E-14	TRUE	Puerto Rico	-1.94
Agaricia spp.	-3.023539312	-4.228290483	-1.818788141	8.70E-07	4.79E-06	TRUE	Puerto Rico	-1.94
Porites astreoides	-1.234474107	-1.979274657	-0.489673557	0.001159932	0.004253084	TRUE	Puerto Rico	-1.94
Porites porites	-2.951052353	-5.016640785	-0.885463922	0.005107895	0.014046711	TRUE	Puerto Rico	-1.94
Pseudodiploria strigosa	-2.140851525	-4.069405407	-0.212297643	0.029576257	0.065067765	FALSE	Puerto Rico	-1.94
Colpophyllia natans	-1.137989275	-2.677347273	0.401368724	0.147357856	0.27015607	FALSE	Puerto Rico	-1.94
Stephanocoenia intersepta	-1.188818465	-3.245999532	0.868362602	0.257366319	0.404432787	FALSE	Puerto Rico	-1.94
Diploria labyrinthiformis	-0.60965628	-3.227754447	2.008441888	0.648101172	0.891139111	FALSE	Puerto Rico	-1.94
Montastraea cavernosa	-0.178886731	-1.235317972	0.87754451	0.739977621	0.904417093	FALSE	Puerto Rico	-1.94
Siderastrea siderea	0.129180316	-1.079367336	1.337727968	0.834059205	0.917465126	FALSE	Puerto Rico	-1.94
Meandrina.meandrites	-0.027712165	-2.35131643	2.295892099	0.981350942	0.981350942	FALSE	Puerto Rico	-1.94
Pseudodiploria strigosa	-2.255735133	-4.490524965	-0.020945301	0.047891095	0.670475327	FALSE	Virgin Islands	-0.72
Agaricia agaricites	-0.206090765	-1.578023422	1.165841893	0.768433609	0.997546128	FALSE	Virgin Islands	-0.72
Agaricia spp.	-0.003038926	-1.939709549	1.933631697	0.997546128	0.997546128	FALSE	Virgin Islands	-0.72
Colpophyllia natans	-0.657518598	-3.667469622	2.352432426	0.668541374	0.997546128	FALSE	Virgin Islands	-0.72
Diploria labyrinthiformis	-0.061286263	-3.606948268	3.484375743	0.972974677	0.997546128	FALSE	Virgin Islands	-0.72
Montastraea cavernosa	-0.196903862	-1.329858927	0.936051203	0.733378159	0.997546128	FALSE	Virgin Islands	-0.72
Madracis decactis	0.121084505	-1.368395196	1.610564205	0.873407581	0.997546128	FALSE	Virgin Islands	-0.72
Orbicella annularis	-0.616021624	-1.802457951	0.570414702	0.308843007	0.997546128	FALSE	Virgin Islands	-0.72
Orbicella faveolata	0.158745958	-1.283565387	1.601057304	0.829205493	0.997546128	FALSE	Virgin Islands	-0.72
Orbicella franksi	0.144342029	-1.167282477	1.455966535	0.829228869	0.997546128	FALSE	Virgin Islands	-0.72
Orbicella spp.	0.36026957	-0.9322315	1.65277064	0.584848013	0.997546128	FALSE	Virgin Islands	-0.72
Porites astreoides	-0.379714275	-1.076743475	0.317314925	0.285650533	0.997546128	FALSE	Virgin Islands	-0.72
Porites porites	0.436594083	-0.842697851	1.715886017	0.503564105	0.997546128	FALSE	Virgin Islands	-0.72
Siderastrea siderea	0.228340083	-0.616184118	1.072864284	0.59616077	0.997546128	FALSE	Virgin Islands	-0.72
Orbicella annularis	-0.963723835	-1.460932615	-0.466515056	0.000145319	0.001525849	TRUE	Cross-region	-1.07
Millepora alcicornis	-1.159135493	-1.831494686	-0.486776299	0.000727649	0.005093545	TRUE	Cross-region	-1.07
Porites porites	-1.18372266	-1.905704896	-0.461740425	0.001311507	0.006885409	TRUE	Cross-region	-1.07
Agaricia spp.	-0.851762362	-1.497982958	-0.205541766	0.00978418	0.03424463	TRUE	Cross-region	-1.07
Porites astreoides	-0.52259454	-0.937618362	-0.107570717	0.013588158	0.040764475	TRUE	Cross-region	-1.07
Acropora cervicornis	-4.030495861	-7.533088411	-0.527903311	0.02411039	0.063289775	FALSE	Cross-region	-1.07
Colpophyllia natans	-0.82984039	-1.653638017	-0.006042763	0.048343003	0.11280034	FALSE	Cross-region	-1.07
Pseudodiploria strigosa	-0.613174688	-1.329187467	0.102838091	0.093256926	0.195839544	FALSE	Cross-region	-1.07
Siderastrea siderea	0.299065078	-0.096052414	0.694182569	0.137941629	0.241676885	FALSE	Cross-region	-1.07
Orbicella franksi	-0.284604706	-0.660769726	0.091560314	0.138101077	0.241676885	FALSE	Cross-region	-1.07
Acropora palmata	-1.938146376	-4.817704925	0.941412173	0.187104179	0.302245211	FALSE	Cross-region	-1.07
Orbicella faveolata	-0.447804214	-1.38869929	0.493090862	0.350915994	0.491282392	FALSE	Cross-region	-1.07
Stephanocoenia intersepta	-0.275965839	-1.048669544	0.496737866	0.483934973	0.635164652	FALSE	Cross-region	-1.07
Madracis decactis	0.218414753	-1.037515207	1.474344713	0.733215715	0.810396316	FALSE	Cross-region	-1.07
Montastraea cavernosa	0.023067653	-0.443628815	0.489764121	0.922824728	0.940757147	FALSE	Cross-region	-1.07
Diploria labyrinthiformis	-0.082407079	-2.255694055	2.090879896	0.940757147	0.940757147	FALSE	Cross-region	-1.07
